# Supplementary material for: Differences in the immunoglobulin gene repertoires of IgG versus IgA multiple myeloma allude to distinct immunopathogenetic trajectories
Source: Front Oncol. 2023 Feb 8;13:1123029. doi: 10.3389/fonc.2023.1123029 (PMC9945080; doi:10.3389/fonc.2023.1123029)
Supplement: Supplementary file 3 [file Table_2.xlsx]

## Sheet: Supplemental Table 13
Supplemental Table 13. Collection of 449 MM sequences from collaborating Institutions.
Patient ID	Isotype	Sequence	Institution
200007509	IgG	acttcggagaccctgtccctcacctgcgctgtctctggcggctccgtcagcagtggtggttattcctggaactggatccggcagccaccagggaaaggactggaatgggttggctttatctattacagtgggagcaccttctacatgccgtccctcaggactcgagttaccatatcggtagacgcgtccaagaaccaattctccctgaagctgacctctgtgaccgccgcggacacggccgtctactactgtgccagagcaaattactatggttcgggaagttatgctgcctttgacttctggggccagggagccctggtcactgtctcctcag	University Hospital of Salamanca
200008461	IgA	cccctctggggggtccctgagactctcctgtgcagtctctgggttccccatcagagacaactacgtgagttgggtccgccaggctccaggggagggactggagtgggtctcagttatttatagtggtggcagcacattttacgcagactccgtgaggggccgattcatcatctccaaagacaattccgagaacacggtttatcttcaaatgaacagcctgagagccgacgacacggccctttattactgtgcgagtgaatactgcagtgctggtagttgctactttgactattggggccaggcaaccct	University Hospital of Salamanca
200008689	IgG	caggtgcagctggtggagtctgggggaggcgtggtccagcctgggaggtccctgagactctcctgtgcagcctctggatttcactttcagtaattataacatgcactgggtccgccaggctccaggcaaggggttggagtgggtggccttataccatatgatggacctaatagattatacgcagactccgtgaagggccgattcaccatctccagagacaattccaagaacacgctgtatctgcaaatgaacagcctgagacctgaggacacggctgtctactactgtgcgaaggatcgggtggggaacggctactactcgtttgacctcggggcca	University Hospital of Salamanca
200009490	IgG	gaggtgcagctggtggagtctgggggaggcttggtaaagcctggggggtccctgagactctcctgtgcagcctctggattcaccttcagtgactactacatgaactggtccgccaggctccagggaaggggctggagtgggtctcatacatcagtagtagttcttttaatctctattacgcagactctgtgaagggccgattcaccatctccagagacaattccaagaattcattgtatctgcagatgaacagcctgagagtcgaggacacggctgtttattactgtgcgagccggcttgtggtggtgactgctattgactcctggggccagggaaccctggtcaccgtctcctcag	University Hospital of Salamanca
200012282	IgG	gccggggagttcttgaagatctcctgtaagggttctggatacagttttagcagtaattggatcggctgggtgcgccagatgcccgggaaaggcctggagtggatggggaccatctatcctggggactctgataccagatacagcccgtccttccaaggccaggtcaccatctcagccgacaagtccatcagtaccgcctacctgcagtggagcagcctgaaggcctcggacaccgccatgtattattgtgcgagacatggtcgctattgtaatactaccacctgcatactaagaggggatatggacgtctggggccaagggaccacggtcaccgtctcctca	University Hospital of Salamanca
200013359	IgG	caggtgcagctggtggagtctggggga...ggcgtggtccagcctgggaggtccctgagactctcctgtgcagcctctggattcaccttcagtagctatggcatggcccacgtccgccaggctccagggaaggggctggagtggctggcagttgtatcatatgatgaaatcactaaattctatgcagactccgtgaagggccgattcaccatctccagagacaattccgagaacaggctgtatctgcaaatgcacagcctgacagctgcggacacggctgtgtattactgtgcgaaagataattgtgggggtgactgctatacttttgatatctggggccaagggacaat	University Hospital of Salamanca
200303077	IgG	ggcatgcactgggtccgccaggctccaggcaaggggctggagtgggtggcagttatagcgtatgatggaagtaaagaacattatgcagcctccgtgaacggccgattcagcatctccagagacaattccaagaaaacggtgcatctgcaaatgaccagcctgagacttgaggacacggctgtctattactgtgcaaaagacactggtgcgggctgggtaaactactacggtctggacgtctggggccaaggggccacggtcaccgtctcct	University Hospital of Salamanca
200303695	IgA	caggtgcagctggtggagtctgggggaggcgtggtccagcctgggaggtccctgagactctcctgtgcagcctctggattcaccttcagtagctatggcatgcac tgggtccgccaggctccaggcaaggggctggagtgggtggcagttatatcatatgatggaaataatatatattatgcagacgccgtgaagggccgattcaccagctccagagacaattccaagaacacgctgtatctgcacatgaacagcctgagagctgaagacacggctgtttattactgtgcgagagtatacggtgactacgccgactactttgacaactggggccagggaaccctggtcaccgtctcctcag	University Hospital of Salamanca
200402183	IgG	gaggtgcagctggtggagtctggaggaggcttgatccagcctggggggtccctgagactctcctgtgcagcctctgggttcaccgtcagagcaattacatgacctgggtccgccaggctccagggaaggggctggagtgggtctcagttatttattacggtggtagcatatactacgcaaagtccgtgaagggccgattcaccatctccaccgacaattttaagagtacgctgtatctgcaaatgaacggcctgagagccgaggacacggccgtgtattactgtgtgcgatcgaggttcggcatgggaagctcctggggcctgggaaccctggtcaccgtctcctc	University Hospital of Salamanca
200505097	IgG	caggtgcagctggtgcagtctggggct...gaggtgaagaagcctggggcctcagtgaaggtctcctgcaaggcttctggatacaccttcaccggctaccttctgcactgggtacgacaggcccctggacaagggcttgagtggatgggatggctcaaccctaagactggtgacacaaactacgcacagaaatttcagggcagggtcaccatgaccagggacacgtccaccagcacagcctacatggagttgaactggctgacatctgacgacacggccgtctattactgtgcggcctggggatggcgagtactttttgactgctggggccaggga	University Hospital of Salamanca
200600427	IgG	caggtgcagctggtggagtctgggggaggcgtggtccagcctgggaggtccctgagactctcctgtgcagcctctggattcaccttcagtagctatggcatgcacgtggtccgccaggctccaggcaagggcctggagtgggtggcactcatatcaggtgatgaacttaacaaagaatatacagactccgtgaagggccgattcaccatctccagagacaattccaagaacacgctgtatttgacactgaacaacgtgagagttgacgacacggctgtgtattactgtgcgaaaacccgtatgacctttggggaattgttagagacgtggggccagggaaccctggtcaccgtctcctg	University Hospital of Salamanca
200604028	IgA	cctggagaactgggtccggcaggctccagggaaggggctggagtgggtgggccgtattaaaagcaaaactgatggtgggacaacatactacgctgcacccgtgaaaggtagattcaccatctcaagagatgattcaaaaaccacgctgtttctgcaaatgaacagcctggaaaccgaggacacagccgtgtattactgtaccacagaccccggattttgtagtagtagtagctgctatacgggcgactactaccactacatggacgtctggggcaaagggagcacggtcaccgtctcctca	University Hospital of Salamanca
200604893	IgA	cagctgcagctgcaggagtcgggcccaggactggtgaagccttcggagaccctgtccctcacctgcactgtctctggtggctccatcagcagtagtagttactactggggctggatccgccagcccccagggaaggggctggagtggattgggagtatctattatagtgggagcggcttaagaagggaggcaagttgtcaggggcctgtcgcacccaaagacacgtccaagaacgagatctccctgaagctgagctctgtgaccgccgcagacacggctatgttttactgtgcgacatttgggaccagcagcagctggtaccccttttgggaattttggggccagggaaccctggtcaccgtctc	University Hospital of Salamanca
200700927	IgG	aaatatggcatgcactgggtccgccaggctccaggcaaggggctggagtgggtgggagttacatcaggtgatggaggtgacacatactatgcggactccgtgaagggccgattcaccatctccagagacaattccaagaacacactttatctgcaaatgaacagtctgagaactgaggacacggctgtctactactgtgcgaccccgggtagagcgccagccaccttagacaactggggccagggatccctggtcaccgtctcctcag	University Hospital of Salamanca
200701154	IgA	caggtgcagctggtggagtctgggggaggcgtggtccagcctgggaggtccctgagactctcctgtgcagcgtctggattcaccttcagtagctatggcatgcaccgccaggctccaggcaaggggctggagtgggtggcacttatttcatttgatgaaaccaataaacaatacgctgactccgtcaagggccgcttcaccatctccagagacaattccaagagcacactctatctggaaatggacagcctgagggctgaggacacggctgtctattactgtgcgagagatcgaagtggaaacttcgacttttggaacggtttctcggagggggctctcgactcctggggcccggg	University Hospital of Salamanca
200701628	IgA	ttcggacctgcactgggtccgccaggctccaggcaaggggctggagtgggtggcacttatatcatatgatggaaataataaatactatggagactccgtgaagggccgatttaccctctccagcgacaattccaggaacacgttgtatctgcaaatggacagcctgagacctgaggacacgggcgtgtatttctgtgcgagagagattcttaaggcggcgacgtcatttagcggcgcgctcgactacttcggcatggacgtctggggccaagggaccacggtcaccgtctcct	University Hospital of Salamanca
200701755	IgA	caggtgcagctggtggagtctgggggaggcgtggtccagcctggggggtccctgagactctcctgtgcagcgtctggattcaccttcagtagctatggcatgcactgggtccgccggctccaggcaaggggctggagtgggtggcatctatgaggtatgatggaagtaacatacactatgcagactccgtgcagggccgcttcaccatctccagagacaattccaaggactccctgtatctggaaatgaacagcctgagaaccgaggacacggctgtttattactgtgcgagagcgtacggtgacatatattattttgactattggggccagggaaccctggtcaccgtct	University Hospital of Salamanca
200702471	IgG	gtttagttgggtgcgacaggcccctggacaaggacttgagtggatgggagggatcgtccctatgtttggaacaccacactacgcacagaagtttcagggcagagtgacgattaccgcggacgaatccacgaggacagcctacatggagctgagcagcctgagatctgaggacacggccgtgtattactgtgcgagagcgggtagtctggttcacggagttatccaaagaatcgagacttactactacaactattatatggacgtctggggcacagggaccacggtcaccgtctcctc	University Hospital of Salamanca
200703140	IgG	ggtttccttcgcacttatacctgcactgggtccgccaggctccagggaaggggctacagtgggtctcatccattagtgctagtagtggttacatctactacacagactcagtgaagggccgattcaccatctccagagacaacggcaagaactcgctgtatcttcaaatgaacaccctgacagccgaggacacggctatttatttctgtacgagccattacgatattttgcctacttattctacccactttcagcactggggcccgggagtgc	University Hospital of Salamanca
200703200	IgG	tataagacttactactggggctggatccgccagcccccagggaagggcctggagtggattgggagtatctattatggtgggaacacctactacaacccgtcactcaagggtcgagtcaccatatcagtagacaagtccaagaacgagttctccctgaacctgagctctgtggccgccgcggacacggccatatattactgtgcgagaggggatacaaattaccatggttcggggacggacccctttgactactggggccgcggaatcctggtcgccgtc	University Hospital of Salamanca
200704397	IgG	tactacataaattgggtccgacagtccgccgcaaaggggctgcagtggatgggaagattttacactgctgggagtcccaagtacaacccctccctcaggggtcgactcagcctgtcagtagacacctccaagaatcaattttccctgaagttgacctctgtgaccgccgcggacacggccgtctattactgtgcgggctcatattgtgatcctacgacgtgctacgacagttacctcgacccctggggccagggagccctggtcaccgtctcct	University Hospital of Salamanca
200704971	IgA	gaggtgcagctgttggagtctggggga...ggcttggtacagcctggggggtccctgagactctcctgtgcagcctctggattcacctttagcagctatgccatgagcgccaggcccctgggaaggggctggagtgggtctcaactattagttttgatggtagttcccatactacgcagactccgtgaggggccgattcaccatctccagagacaattccaagaatacagtgcatctgcagataacagcctgagagtcgacgacacggccctatattactgtgcaaaagtttatacgatcaaatggctctttgacttctggggccagggagccctggccaccgtctcctcag	University Hospital of Salamanca
200705384	IgA	caggtgcagctggtggagtctgggggaggcgtggtccagcctgggaggtccctgagactctcctgtgcagcctctggattcaccttcagtagctatattcttgcactgggtccgccggctccaggcaaggggctggagtgggtggcacttatttcatatgatgggaataatgaatactactcagactccgtgaagggccgattcaccgtctccagggacaattccaagaacacgctgcatttgcaaatgaccagcctgagacctgacgacacggctgtgtattactgtgcgagaccgactacggtgataacgtggattgatgcttttgatctctggggccgagggacaagg	University Hospital of Salamanca
200705579	IgG	caggtcaccttgaaggagtctggtcctgtgctggtgaaacccacagagaccctcacgctgacctgcaccgtctctgggttctcactcagcaatgctagaatgggtgtgagctggatccgtcagcccccagggaaggcctggcagtggcttgcacacattttttcgaatgacgaaaaattgtacagcacgtctctgaagagcaggctcaccatctccaaggacaactccaaaagccaggtcgtccttaccatgaccaacatggacccggtggacacagccacatattactgtgcacggatacgggaagatgcagaggcttttgatatctggggccagggggacaatg	University Hospital of Salamanca
200706427	IgG	caggtccagctggtgcagtctggggctgaggtgaagaagcctgggtcctcggtgaaggtctcctgcaaggcttctggaggcaccttcagcagctatgctatcaggtgggtgcgacaggcccctggacaaggacttgagtggatgggaaggatcttccctctctttggaacaacaaactatgcgcagaagttccaggacagactcacaattaccgcggacgaatctaccaccacagcctatttggagctgagtagcctgacatctgaagacacggccatttatttctgtgcgacagggggagactacagtgtttcttcaccctggggccagggaaccctggtcaccgtctcctca	University Hospital of Salamanca
200706614	IgG	tgttatcgctgggtgcgacaggcccctggaaagggcttgagtggatgggagggctcagccttatctttggtacaccagactacgcagagcagtttcagggcagagtcaccattaccgcggacgaacccacgagtacagtctacatggtaatgagcagcctgcgatctgaggacacggccgtctattactgttcgagggtcagagaagctccaggtgccatgcccgggtactactacggtatggacgtctggggccaaggga	University Hospital of Salamanca
200706815	IgA	gaggtgcagctggtggagtctgggggaggcttggtccagcctggggggtccctgagactctcctgtgcagcctctggattcacctttagtaggtattggatgacttgggtccgccaggctccagggaaggggctgcagtgggtggccaacataaggcaagatggaggtgagaagtactacgtggactctgtgaagggccgattcaccatctccagagacaacgccaagaactcactgtttctgcaaatgaccaatttgagggccgaagacacggctgtatattactgtgcgagtggggaggggatctggggccaagggacaatggtcaccgtctcctc	University Hospital of Salamanca
200707063	IgG	ctctcctgtgcagcctctggattcaccttcagtagctactggatgcacgcaccttctctgggttctcctcagcacttatggaatgcgtatggcctggattcgtcagcccccagggaaggccctggagtggcttgcacgcattgattgggataatgaaaaattctacagtacatctctgaagaccaggctcaccatctccaaggacacctccaaaaaccaggtggtcctgacaatgacgaacatggaccctgtagacacggccacgtacttttgtgcacggatacctgatgtatccgtcgtcggggatgcttttgatatctggggccaa	University Hospital of Salamanca
200707066	IgA	ctacatgagttggatccgccaggctccagggaaggggctggagtggatttcatacattagcagtagcggttcttcgatgtcctacgcagactctgtgaagggccgattcaccatctccagggacaacgacaagaagacactgtatctgcaaatgactggcctgagaggcgaggacacggccatatattactgtgccagagatgaagaatacattgttgcgactggttaccgagcagtcttcctcgaccactggggccaggggaccctgg	University Hospital of Salamanca
200707405	IgA	ggttttggcatgcactgggtccgccaggctccaggcaaggggctggagtgggtggccgttatatggtatgagggaactgataaacattatgcagaatccgtgaagggccgattcaccatctccagagacaattccaagaacaccctgtatctgcaaatggacaccctgagagccgaggacacggctgtgttttactgtgcgagagggggggtgagagcagcagctggtaccacttaccacggtatggacgtctggggccaagggaccacggtcaccgtctcctca	University Hospital of Salamanca
200800025	IgG	aattttggcatgcactgggtccggcaggctccaggcaaggggctgcaatgggtggctttcatacagtatgatggaaataataaatactatttagattccgtgaagggccgattcaccatctccagagacaattccaagaacacacattttctgcaaatgaatagtctgagaggtgaggacacggctgtctattactgtgcgaaagatcggagcaacagtgcgtactatggaggggactactattacggaatggacgtctggggccaagggaccacggtcaccg	University Hospital of Salamanca
200800263	IgG	tccgtgaccgatgctgctttctactggagttggatccgccagcccccaggaaagggcctggagttcatcgggtacatctattacactgggaccacctactacaatccatccctcaagagtcgaatttccatatctgtagacacgtccaagaaccagttctccctgaagttcagttttgtgactgccgcagacacggccgtgtattactgtgcccggtcgcggcacctgggtattaactactttgaccagtggggccagggaaccctggtcaccgtctcctca	University Hospital of Salamanca
200800509	IgA	tgacctgcaccttctctgggttctcattcagcactagtgaaatgcgtgtgagctggatccgtcagccccccgggaaggccctggagtggcttgcacgcattcattgggatgatgataaattctacactccatctctgaagaccagacttaccatctccaaggacacctccaaaaaccaggtggtcctaacaatgaccaacatggaccctgcggacacagccacgtattattgtgcacggagttcacagctgtggcttccccactactttgactactggggccagggagtcctgggg	University Hospital of Salamanca
200800791	IgA	gtagtttctggatggcctgggtccgccaggctccagggagggggctggagtgggtggccaccataaagcacgatgggagtgagaaatactatgtggactctgtcatgcaccgattcaccgtctccagggacaccgccgagaactcattgtctctgcaaatgagcagcctgagagccgaggacacggctatatattactgtgtagtttttggctggtcattttactcctttgactcctggggccagggaaccctggtcaccgtctcctcag	University Hospital of Salamanca
200800830	IgG	tatggcatgcactgggtccgccaggctccaggcaaggggctggagtgggtggcgtttatttggtatgatgggaataatgaactctatgcagactccgtgaagggccgattcagcatctccagagacaattccaagaacacggtgtatctgcaaatggacagcctgagagtcgaggatacggctgtctattactgtgcgagaccttattgtcttggagctaagtgctatatgggttacaactacggcctggacgtctggggccaagggaccacgg	University Hospital of Salamanca
200800853	IgA	caggtgcagctggtggagtctgggggaggcgtggtccagcctgggaggtccctgagactctcctgtgcagcctctggattcaccttcagtagctatggcatgcactgggtccgccaggctccaggcaaggggctggagtgggtggcacttatttcagatgatggtgatagtaaattctatgcagactccgtgaagggcagattcaccatctccagagacaattccaagaacacactggatctccaaatgcacagcctgacaactgaagacacggctgtgtatcactgtgcgaaagaactttacttcggggaagggtactacgatctctggggccgtggcaccctggtcactgtctcctcag	University Hospital of Salamanca
200800921	IgA	gggtccgccaggcgccaggcaaggggctggagtgggtgggcgtgatatggtatgatggaaataatcaaaagtatgcagactccgtggagggccgattcaccatctccagagacaactccaagaacatgttgtatctgcaaatgaatagcctgagacccgaggacacggctgtgtattattgtgcgagagagtggcgggattgcactactaccacctgctatgattggtctggctcctggggccagggaaccctggtcaccgtct	University Hospital of Salamanca
200800963	IgA	tgtcactgggtccggcaagctccagggaagggcctggaatgggtctcaggtattagttggaatagcggtaatatagcctatgcggactctgtgaagggccgattcaccatttccagagacaacaccaagaactccctgtatctgcaaatgaccagtctgagaggtgatgacacggccttgtattactgtgcaaaagactcctcttacgatctttggaatgccgcggggtactacggaatggacgtctggggccaagggaccacggtcaccgtctcctc	University Hospital of Salamanca
200801415	IgA	caggtgcagctggtggagtctggggga...ggcgtggtccagcctgggaggtccctgagactctcctgtgcagcgtctggattcaccttcagtagctatggcatgccactgggtccgccgggctccagcaaggggctggagtggatggctgttatctcacatgatggaaccaataaatattacgcagactccctgaagggccgattcaccatctccagagtcaattccgagaattccctatatctgcaaatgaatagcctgagagatgaggacggggcaatgtattactgtgtgaaagatggccccaatgccgaatttgactactggggccagggaaccctggtcaccgtctcctc	University Hospital of Salamanca
200801601	IgA	agttttgcctggcctgggtccgccaggctccagggaaggggctggagtgggtctcggctattagtggtcgtggtgatagcacatattatacagagtccgtgaagggccggttcgacatcaccagagacaattccaagagcatgttgtttctgcaaatggacaggctgagagccgaggacacggccctgtattactgtgcgaaagacattcaaatagcagcatccttccctgactactggggccagggcaccgtggtcaccgtctcctca	University Hospital of Salamanca
200801813	IgG	tggcatgcattgggtccggcaagctccagggaagggcctggagtgggtctcaggtattagttggaatagtggtagcataggttatgcggactctgtgaagggccgattcaccatctccagagacagcgccaagaactccctgtatctgcaaatgaacagtctgagagctgaggacacggccttgtattactgtgcaaaagggtatagtcccagtacttacggtatggacgtctggggccaagggaccacggtcaccgtctcctc	University Hospital of Salamanca
200802064	IgG	tacttactactggggctggatccgccagcccccagggaaggggccggaatggcttgggagtatcttttatagtgggagaacctactacaacccgtcagtcaagagtcgagtcaccctatccgtggacacgtccaagaatcagttctccctgcagctgagctctgtgaccgccgcagacacggctgtgtattactgtgcgagacatgatttcgccaacctttttgagtacgtttgggggagttatcgttatgtctttgaccactggggcgagggaaccctggtcaccgtct	University Hospital of Salamanca
200802484	IgG	gcgtccgtcgcagtggcagttactactggagctggatccggcagcccccagggaaaggactggagttgattgggtatatatattacagtggaagtaccaactacaacccttccctcaagagtcgagtcaccatgtcggtagatacgtccaagaaccagttctccctgaaactgaactctttgaccgctgcggacacggccgtgtattactgtgcgatgtcggcccgcgagtttactgggagccgcctgatctggttcgacccctggggccagggaaccctggtcaccgtctcctcag	University Hospital of Salamanca
200802571	IgA	ctctgggttctcgctcatcactagtggagtggctgtgggctggatccgtcagcccccaggaaaggccctggagtggctggcactcatttattgggatgatgataaggactataacccatctctggcgagcagactcaccatcaccaaggacacctccaaaaaccaggtagtccttacaattactaacatggaccctgtggatggcggcacatatttctgtgtacacaggttcggatattgtactggcgccacctgcctgaacgactttgaccgctggggccagggaaccctggtcaccgtct	University Hospital of Salamanca
200802693	IgA	tgagctgggtccgccaggctccagggaaggggctggagtgggtctcaggtattagtggtcctggttataggacatattacgcagactccgtgaagggccggttcccatctccagagacaactcaagagtacgttgtctctgcaaatgaacagcctgagagccgaggacacggccgtatattactgtgtgaaagatcgattgtcggatttttggagcggtgtcccctttcttgactggggccagggaaccctggtcaccgggggctcag	University Hospital of Salamanca
200803159	IgG	gttatacctgacctgggtccgccaggctccagggaaggggctggagtgggtctcatccattagtagtagtagtgattacatatactacgcagactcagtgaagggccgattcaccatctccagagacaacgccaagaagtcactgcatctgcaaatgaacagcctgagagccgaggacacggctgttttttactgtgcgaggcatagccatgtccttgacgcttttgatatctggggccaagggacaatggtcaccgtctcctca	University Hospital of Salamanca
200803570	IgG	gggtccgccaggctccaggcaaggggctggagtgggtctcagtgatatcacctgatggaagtaacacatactatggagactccgtgaggggccgattcaccatctccagagacaattccaagaataccttgtttctgcaaatgcacagcctgagggctgaggacacggctgtgtattactgtgcgagacccccatacgactatgatagtagtggttattgtacctttgaccactggggccaaggaaccctg	University Hospital of Salamanca
200803745	IgA	cctgggtccgccggcttccgggaaagggctggactgggttgggcgcattagaagcaaagccgacaatatcgcgccagagtatgtggcgtcggtgaaaggcaggttcaccatctctagagatgattcgaagaacacggcgtatcttcagatggacagcctgaaaacggaggacacggccacatattactgttgtagacagagtagacgagaaacatacatttactactactacatggacgtctggggcaaaggg	University Hospital of Salamanca
200803797	IgG	gaggtgcagctgttggagtctgggggaggcttggtacagcctggggggtccctgagactctcctgtgcagcctctggattcacctttagcagctatgccctgtcctgggtccgccaggctccagggaaggggctggagtgggtcgcaagtattagtggtagtgggagtagtatatactatggcgactccgtgaagggccggttcaccatctcaagagacaacttcaagagtactgtctttgcaaatggacagcctgagagtcgaggacacggccgtctattattgtgcgaaagtgcggggccttatagtggctacgatcgggacttttcaccactggggcccgggaaccgtggtcaccgtctcctca	University Hospital of Salamanca
200803973	IgA	cagatcaccttgaaggagtctggtcctacgctggtgaaacccacacagaccctcacgctgacctgcaccttctctgggttctcactcagcactagtggagtgggtgtgggctggatccgtcagcccccaggaaaggccctggagtggcttgcactcatttattggaatgatgataagcgctacagcccatctctgaagagcaggctcaccatcaccaaggacacctccaaaaaccaggtggtccttaccatgaccgacatggaccctgtggacacaggcacatattactgtgcaaaccttggaaatgcgttctttgaccattggggccagggaaccctggtcaccgtctcct	University Hospital of Salamanca
200805438	IgG	gaggtgcagctggtggagtccgggggaggcttagttcagcctggggggtccctgagactgggtccgccggctccagggaaggggctggtatgggtctcatatattgacaacgatgggaattacgcaacctacgcggactccgtgaggggccgattcaccgtctcccgagacaacgccaagaacacgatgtttctgcaaatggacagtctgagagtcgatgacacggctctatatttttgtgcaagagggggcatcgggactggaatggattattggggccagggaaccctggtcaccgtctcctca	University Hospital of Salamanca
200805468	IgG	gaggtgcagctgttggagtctgggggaggcttggtacagcctggggggtccctgagactctcctgtgcagcctctggattcacctttagcagctatgccatggagctgggtccgccggctccagggaaggggctggagtgggtctcaggtattagtcctagtggtggtagttcttactacgcagactccgtgaagggccagttcaccatctccagagacaactccaagaacacggtgtatctgcaaatgaacaccctgagagccgaggaaacggccgtttattactgtgcgagatatccccattcacctagtcgtggttaccccccggttgactactggggccagggaaccctggtcaccgtctcctcag	University Hospital of Salamanca
200805752	IgG	aatgggtgtgagctggctccgtcagcccccagggaaggccctggagtggcttgcggacattttttcgactgacgaaaaatcttacagtacatctctgcagagcaggctgaccatctccagggacacctccaaaacccaggtattccttacgatgaccaacatggaccctgtggacacagccacttatttctgtgcacggataccacatgtcttcttcggtgactacgtaggcgaggcggggggctggttcgacccctggggccagggaatcctggtcaccgtctcctca	University Hospital of Salamanca
200807616	IgG	caggtgcagctggtggagtctgggggaggcttggtcaagcctggagggtccctgagactctcctgtgcagcctctggattcaccttcagtgactactacatgagctggatccgccaggctccagggaaggggctggagtgggtttcatacattagtagtagtagtagttacacaagctacgcaggctctgtgaagggccgattcaccatctccagagacaactccaagaattcactgtatttgcaaatgcacagcctgagacccgaagacacggctgtctacttctgtgtgagaagtacggtgaccactatctttgactactggggccagggagccctggtcaccgtctcctcg	University Hospital of Salamanca
200900884	IgG	caggtgcagctggtggagtctgggggaggcgtggtccagcctgggaggtccctgagactctcctgtgcagcctctggattcaccttcagtagcctttgccttccctgggtccgccaggctccaggccaggggctggagtgggtggcagttatctcatatgatgggagtactcaatactatgcagactctgtgaagggccgattcaccatctccagagacgattccaagaacacgctccatctccaagcgaccagcctgagagctgaggacacggctgtttattactgtgcgagaggtgccccccgggtgtatggaagtggggcgctagactactggggccagggagcc	University Hospital of Salamanca
200901578	IgG	caggtgcagctggtggagtctgggggaggcgtggtccagcctggggggtccctgagactctcctgtgcagcgtctggattcaccttcagtagctatggcatgcactgggtccgccaggctccaggcaaggggctggagtgggtggcatttatacggtatgatggaactaaaaaatactatgcagactccatgaagggccgagtcacgatctccagagacaattccaagaacacagtgtctttgcaaatgaacagcctgagacctgaggacacggctgtgtatttctgtgcgaaagatttggtccccgtccttgtatcccggggtggatactttgactcctggggtcagggaaccgtggtcaccgtct	University Hospital of Salamanca
200903130	IgA	ggggttcatgggtgcactgggtccggcggctccaggcaaggggctggagtgggtggcagttgtgtggcctcctggaagaaaagaatcttatgtagactccgtgaagggccgattcaccatctccagagacaagtccaagaacacggtgtacctgcaaatggacagcctgagagccgaggacacggctgtgtattactgtgcgagagatatgcacgaccgggggtatattgactactggggccggggaaccctggtcaccgtctccgcag	University Hospital of Salamanca
200903238	IgA	caggttcagctggtgcagtctggagctgaggtgaagaagcctggggcctcagtgaaggtctcctgcaaggcttctggttacacctttaccagctatggtatcagctgggtgcgacaggcccctggaaagggcttgagtggatgggatggatcgtctctcacaatggtgatacaaactatgcacagaagctccagggcagagtcagcatgaccacagacacatccacgagcacaggctacatggagctgaggagtctgacatcagacgacacggccgtgtattactgtgcgagacccctaaggaggaggtgtggtgatgactgcttttactggtatttcgatctctggggccgtggcaccggggtcactgtctcctcag	University Hospital of Salamanca
201000096	IgG	gatattagttactactggggctggatccgccagcccccagggaaggggctggagtggattgggagtatctattatagtgggagcacctactacaacccgtccctcaagagtcgagtcaccatatccgtagacacgtccaagaaccagttctccctgaagctgagctctgtgaccgccgcagacacggctgtgtattactgtgcggggcagggtatagcagcagctggttttagcgggtactactactacatggacgtctggggcaaagggaccacggtcaccg	University Hospital of Salamanca
201102038	IgG	caggtgcagctggtggagtctgggggaggcgtggtccagcctgggaggtccctgagactctcctgtgcagcgtctggattcaccttcagtgcctatggcatgcactgggtccgccaggctccaggcaaggggctggagtgggtggcacttatgtcgtctgatggaagtaataaattctatgcagactccgcgaggggccgattcgccatctccagagacaattcccagaatacgttatatctgcaaatgaacagcctgagagccgaggacacggctgtctattactgtgcgagagatcagttgactggaactacggatgcagagtactacggcatggacgtctggggccaaggggccacggtcaccgtctcctca	University Hospital of Salamanca
201102124	IgG	cagctgcagctgcaggagtcgggcccaggactggtgaagccttcggagaccctgtccctcacctgcactgtctctggtggctccatcagcagtagtagttactattggggctggatccgccagtccccagggaaggggctggagtggattgggagcttctcttatactgagaccacccactacaacccgcccctcaagagtcgagtcaccatgtccgtagacacgtccaagaaccagttctccctgaagctgagctctgtgaccgccgcagacacggctatatattactgtgcgagacaactctatgccctatggttcggggaattatatttctttgactgttggggccagggaaccctggtcaccgtctcctcag	University Hospital of Salamanca
201102521	IgG	gaggtgcagctggtggagtctgggggaggcttggtccagcctggggggtccctgagactctcctgtgcagcctctggattcaccgtcagtagcgcatgcactgggtccgccaggttcccggcagggggctggagtggctggctgttataacttatgaaggcagtaatacattctatgcggggtcccgtggagggccgattcaccatctccagagacaattccaagaacacactgtatcttcagatggacagcctgcgaactgaggacacgggtctttattactgtgcgaattttatggagactcacactgataaatacaactactacgatttggacctttggggccaaggaccacggtcaccgtctcctca	University Hospital of Salamanca
201103638	IgA	gaggtgcagctggtggagtctgggggaggcttggtacagcctggggggtccctgagactctcctgtgcagcctctggattcaccttcagtagctacgacatgcactgggtccgccaagctacaggaaaaggtctggagtgggtctcagccattgacactgctggtgacccatactattcaggctccgtgaggggccgattcaccacctccagagaagatgccaagaactccttgtatcttcaaatgaacagcctgagagccggggacacggctgtgtattactgtgtaagagaggggccgagcgattgtagtgccggtagttgctactcgggcgccctggacgtctggggcaaaacact	University Hospital of Salamanca
201103856	IgG	caggtgcagctggtggagtctgggggaggcgtggtccagcctgggaggtccctgagactctcctgtgcagcctctggattcaccttcagtaattatggcatgcactgtgtccgccaggctccaggcaagggactggagtgggttggagttatttcatataatggaaataatcactactatgcagactccgtgaagggccgatttaccatctccagagacaattccaggaacacgctgtttctacaactgagcagcctgagagctgaggacacggctgtgtattactgtgcgaaagatatgaattcacctctccccaactacgatttctggagtggttataatcccccattttattactattacggcatggacgtctggggccaagggaccacggtcatc…	University Hospital of Salamanca
201103903	IgA	atattggatgatgtgggtccgccggctcagggaaggggctgcagtgggtggccatataaacgaacatggaactgacacacactatctggactctgtgaagggccgattcgtcctctccatagacaacgtcaacaagtcactctatctccaaatgaacaacctgggagtcgaggacacggctgcgtattactgtgcgagaacttccctttccctgccggagaattcgggtttgggggactttgactactggggccagggaaccctggtcaccgtctcctcag	University Hospital of Salamanca
201104263	IgG	gggaaggcctggagtgggtctccagtattactccgaacagtggtggcataggctatgcggactctgtgaagggccgcttctccatctccagagacaacgccaagaagtccctgtctctgcaaatgaacagtctgagaattgaagacacggccttatattactgtgtaaaagcccaaatcggggatagcagcagctggcagttaggatactactacggtttggacgtctggggccaagggaccacggtcaccgtctcctc	University Hospital of Salamanca
201104468	IgA	caggtgcagctggtggagtctgggggaggcgtggtccagcctgggaggtccctgagactctcctgtgcagcgtctggattcaccttcagtagctatggcatgcactgggtccgccaggctccaggcaaggggctggagtggggggtggtcatttggcagactcggaacaacaaatattatgcggactccgtgaagggccgattcaccatctccagagacaattccaagagcacgctgtatctgcagatgaacagcctgagaggcgaagacacggctgtctattactgtgcgagaccgttgtggttcggggagttatcaacttacacttactacgctatgggcgtctggggccaagggaccacggtcaccgtctgctca	University Hospital of Salamanca
201104502	IgG	gaggtgcagctgttggagtctgggggaggcttggtacagcctggggggtccctgagactctcctgtgcagcctctggattcacctttagcagctatgccatgagctgggtccgccaggctccagggaaggggctggagtgcgtctcaggtactagtggcggtggtcggattacctactacgcagaatccgtgaagggccggttcaccatctccagagacaactccaagaacaccctgaatctggaaatgaacagcctgagagtcgaggacacgggcgtatattactgtgcgcgatcccggtctcattatgatagtgacgttgactactatgactactggggccagggaaccctggtcaccgtctcgtcag	University Hospital of Salamanca
201104781	IgG	caggtgcagctgcaggagtcgggcccaggactggtgaagcctccggggaccctgtccctcacctgcgctgtctctggtggctccatcagcagtagtaactggtggagttgggtccgccagcccccagggaaggggctggagtggattggggaaatctactcttagtgggagcaccaactacaacccgtccctcaagagtcgagtcatcatttcagtagacaagtccaagaatcagttctctctcaagttgacctctgtgaccgccgcggacacggccatctatttctgtacattaactaagtggaaccccgcctaccgtatggacgtctggggccaagggaccacggtcaccgtctcctca	University Hospital of Salamanca
201104882	IgG	gaggtgcagctggtggagtctgggggaggcttggtaaagcctggggggtcccttagactctcctgtgcagcctctggattcactttcagtaacgcctggatgagctgggtccgccaggctccagggaaggggctggagtgggttggccgtattaaaagcaaaactgatggtgggacaacagactacactgcacccgtgaaaggcagattcatcatctcaagagatgattcaaaaaacatgatatatctacaaatgaacagcctgaaaaccgaggacacagccgtatattattgtaccacagatagcccccgtatatcagtgcctggttctgaatactggggccagggagccctggtcaccgtct	University Hospital of Salamanca
201105512	IgG	cagctgcagctgcaggagtcgggcccaggactggtgaagccttcggagaccctgtccctcacctgcactgtctctggtggctccatcagcagtagtggttactactgggcctggatccgccagcccccagggagggggctggagtggattggaagtatctattatagtggcagcccctactacaacccgtccctcaagagtcgagtcaccatgtccctagacacgtccaggaacaacttctccctaaaactgagccctgtgaccgccgcagacacggctgtgtacttctgtgcgagacaaagtagagtggggggcaactactttgactactggggccagggaacccgggtgaccgtctcctc	University Hospital of Salamanca
201105547	IgA	caggtgcagctggtggagtctgggggaggcgtggtccagcctggggggtccctgagactctcctgtgcagcgtctggattcaccttcagtagctatggcatgcactggtgggtccgccggctccagcaaggggctggatgggtggcatttttacactatgatggcagtaagaaatattatatagactccgtgcagggccgattcaacatctccagagacaactccaagaacacgctgtatctggaaatgaacagcctgagacctgacgacacgggtgtttattactgtgcgaggcatatggtgagggtgtcggggctcgacccctggggccagggaaccctggtcaccgtctcctca	University Hospital of Salamanca
201106277	IgG	tggggggtccctgagactctcctgtgcagcgtctggattcacgttcagtagatatggcatgcactgggtccgccaggctccaggcaaggggctggagtgggtggcagttatatggtatgatggaagtaatagatatgtcgcagagtctgtgaagggccgattcaccatctccagagacaattccgagaacacagtatatctggaaatgaacagccttagagccgaggacacggctgtctattattgtgcgagagatgcggagaagagagactgtcgtggtggtggctgctttttgtttgaccattggggccagggaatcctggtcaccgtgtcctcag	University Hospital of Salamanca
201106498	IgG	cactgggtccggcacgctcccgggaagggcctagagtgggtctcaggtattagttggaatagtgcgactagagacaatgcggactctgtgaaggaccgatttttcatctccagagacaacgccaagaactccctgtatatgcaaatgaacagtctgagacctgaggacacggccttctattattgtgttaaagagagaaaactctattactatgatactactggttttttcgaccagtggggccagggaaccctggtcaccgtctc	University Hospital of Salamanca
201106849	IgG	caggtgcagctggtgcagtctggggctgaggtgaagaagcctggggcctcagtgaaggtctcctgcaaggcttctggatacaccttcaccggctactatatgcatgggtgcgacaggcccctggacagggacttgagtggatgggatggatcaaccctaaaagtggtgacacaaactatgcacagaactttcagggcagggtcaccatgaccagggacacgtccatcagcacagcctacatggaactgagcaggctgagatctgacgacacggccgtatatttctgttcccgagaggactatggtccagggagttaccaaatgtttcaaaactactactactacgctatggatgtctgggcccaagggacc	University Hospital of Salamanca
201107032	IgG	caggtgcagctgcaggagtcgggcccaggactggtgaagccttcacagaccctgtccctcacctgtactgtctctggtggctccatcagcagtggtgtttattactggagctggtccgccagcctccaggggagggcctggagtggattggctacatctatcacactgggagcacctactacaatgcgtccctcaggagtcgacttgcctttgcagtagacacgtctaagaaccagttctccatgaagctgagctctgtgacggccgcggacacggccgtgtattactgtgcgagagcggcggtgaccacgttctacgactccggaatggacgtatggggccaaggg	University Hospital of Salamanca
201107150	IgA	gaagtgcagctggtggagtctgggggaggcttggtacagcctggcaggtccctgagactctcctgtgcagcctctggattcacctttgatgattatgccatgcactgggtccggcaagctccagggaagggcctggagtgggtctcaggtattagttggaatggtggtagtgcaggctatgcggactctgtgaagggccgattcaccatctccagagacaacgccaggaactccctctatctgcaaatgaacagtctgagagctgcggacacggccttatattactgtgtaacagataggggggggctatcgagttcattttgtatggacgtctggggccaagggaccacggtcaccgtctcctca	University Hospital of Salamanca
201107198	IgA	caggtgcagctgcaggagtcgggcccaggactggtgaagcctccggggaccctgtccctcacctgcgctgtctctggtggctccatcagcagtagtaactggtggcgttgggtccgccagtccccagggaaggggctggagtggattgcggagatccatcataccggaaacaccaagtacaacccgtccctcaagagtcgagtcaccgcatcagtagacaagtccaagaatcaactctccctgaacctgacctctgtgacggccgcggacacggccgtgtatttctgtgcgagaagggcagtggctggcggttttgactcctggggccagggaggcctggtcaccgtctcctca	University Hospital of Salamanca
201107884	IgG	caggtgcagctggtgcagtctggggctgaggtgaagaagcctggggcctcagtgaaggtctcctgcaaggcttctggatacaccttcaccggctactatatgcactgggtgcgacaggcccctggacaagggcttgagtggatgggatggatcaaccctaacagtggtggcacaaactatgcacagaagtttcagggcagggtcaccatgaccagggacacctccatcaacacagcctatatggagctgagcagactgacatctgacgacacggccatatattactgttcgaccgggggcaatggctttgactactggggccagggaaccctggtcaccgtctcctcag	University Hospital of Salamanca
201108055	IgG	caggtcaccttgaaggagtctggtcctgtgctggtgaaacccacagagaccctcacgctgacctgcaccgtctctgggttctcactcagcaatgctagaatgggtgtgagctggatccgtcagcccccagggaaggccctggagtggcttgcacacattttttcgaatgacgaaaaatcctacaggcttctcttaagaccgactcaccatctctaaggatccctccaaaatcaggtggtcctttccatgaccaacatggaccctgtggacacagccacatattactgtgcacgcatagcggcgggcgccttcggtgagtttttctacttcatggacgtctggggcacagggaccacggtcaccgtctcctca	University Hospital of Salamanca
201108057	IgG	caggtgcagctgcaggagtcgggcccaggactggtgaagccttcacagaccctgtccctcacctgcactgtctctggtggctccatcagcagtggtagttactactggagctggatccggcagcccgccgggaagggactggagtggattgggcgtatccacaccagtgggagcaccaattacaactcgtccctcaggagtcgagtcaccatttccgtggacacgtccaagaaccacttcttcctggaactgagttctgtgaccgccgcagacacggccgtctattactgtgcgagaggacgggggtgggagctacttgactactggggccagggaaccctggtcaccgtctcctcag	University Hospital of Salamanca
201108271	IgA	gaagtgcagctggtggagtctgggggaggcttggtacagcctggcaggtccctgagactctcctgtgcagcctctggattcacctttgatgattatttgcttgcactgggtccggcgactccaggtaagggcctggagtggatctcaggcatcacttggaatagtggcgacacaggttacacggactctgtgaagggccgattcaccatctccagagacaacgccagaaagtccctatatttgcaaatgaatagtctgagacctgaggacacggccttgtattactgcacgaaggcagtccattacaccgatagtcgtggagattaccgatactttgactcctggggccagggaaccctggtcaccgtctccgcag	University Hospital of Salamanca
201200032	IgG	caggaggtgcagctggtgcagtctggagcagaggtgaaaaagcccggggagtctctgaagatctcctgtaagggttctggatacagctttggcagcttttggatcgcctgggtgcgccaatgcccggggaaggcctggagtggatgggtatcatctatgttagtgactctcacaccagatacagtccgtccttccaaggccaggtcaccatctcagtcgacaagtccaccagaaccgcctatctgcagtggaggagcctgagggcctcggacaccgccacatattattgtgcgaaacagtccacttatgtagcagccgcggactactactactttggaatggacgtctggggccaagggaccacggtcaccgtctcctca	University Hospital of Salamanca
201201310	IgA	caggttcagctggtgcagtctggagctgaggtgaagaagcctggggcctcagtgaaggtctcctgcaaggcttctggttacacctttaccagctatggggataactgggcgcgacaggcccctggacaagggcttgagtggctgggctggatcagtggtttcaatggttccacaaagtctgcacagaaggtccagggcagagtctccatgaccacagattcatccacgagcacagcctacatggaactgaggagcctgagatttgacgacacggccgtttattactgtgcgagggagggcccatacggtgactacgtcgactactacggcacggacatctggggccaagggaccacggtcaccgtctcctca	University Hospital of Salamanca
201201334	IgA	gaggtgcagctggtggagtccgggggaggcttagttcagcctggggggtccctgagactctcctgtgcagcctctctggttaccttcggtaacttctggatgcactgggtccgccaagctccagggaaggggctggtgtgggtctcacgtattaatgatgatgggagtgccacaaggtacgcggactccgtgagcggccgattcaccatttccagagacaacgccaagaacacgctgtttttgcagatgaacagtctgagagtcgaggacacggctctgtattactgtgcaagagcttcccgaactggggacttgtactactggggccagggaaccgtggtcaccgtctccacag	University Hospital of Salamanca
201201414	IgG	caggtgcagctgcaggagtcgggcccaggactggtgaagccttcggagaccctgtccctcacctgcactgtctctggtggctccatcagtagttactactggagttggatccggcagcccgccgggaagggcctggagtggattggacgtgtctataccagtgggagcaccaactacaatccctccctcaagagtcgactcaccatgtcagtggacacgtccaagaaccagttctccctgaggctgacctctgtgaccgccgcggacacggccgtatattactgttcgagagggccggacccgtttgactactggggcccggggaccctggtcaccgtctcctcag	University Hospital of Salamanca
201201509	IgG	caggtcaccttgaaggagtctggtcctgtgctggtgaaacccacagagaccctcacgctgacctgcaccgtctctgggttctccctcagcaatgcaagaatgggtgtgagctggatccgtcagcccccagggaaggccctggagtggcttgcacacattttttcgactgacgaaaggtccttcagcacatctctgaagagcagactcaccatctccaaggacacaaccaaaagtcaggtggtcctgaccatgaccaacatggaccctgtggacacagccacatattactgtgcacgaattggttgtgttggttccagctgctatgtcggcccctaccactattactacggtatggacgtctggggccaagggaccacggtcaccgtctcctca	University Hospital of Salamanca
201201578	IgA	caggttcagctggtgcagtctggagctgaggtgaagaagcctggggcctcagtgaaggtctcctgcaaggcttctggttacacctttaccagctatggtatcagctgggtgcgtcaggcccctgggcaagggcttgagtggatgggctggatcggcgccaacaatgctcacacaaactacggacagaaactccagggcagaggcaccatgaccacagacccatccacgagcacagcctacatggagttgaggagtctgagatctggcgacacggccgtgtattactgtgcgagaacctttagtcacagctaccctgactactggggccagggaaccctggtcaccgtctcctcag	University Hospital of Salamanca
201201843	IgG	caggtgcagctggtggagtctgggggaggcgtggtccagcctgggaggtccctgagactctcctgtgcagcctctggattcaccttcagtagctatggcatgcattgggtccgccaggctccaggcaaggggctggagtgggtggcacttatctcaaatgatggaagtgataagtattattcagactccgtgaagggccgattcatcatctccagagacaattccaacaacactctgtatttgcaaatgaacagcctgagagctgaagacacggctgtctattactgtgcgaaaatgttgtaccaattactacggggcttttcctactacggtatggacgtctggggccaagg	University Hospital of Salamanca
201201914	IgG	gaggtgcagctggtggagtctgggggaggcctggtcaagcctggggggtccctgagactctcctgtgcagcctctggattcaccttcagtagctatagcatgaattgggtccgccaggctccagggaaggggctggagtgggtctctttcattagtgggagtggtaatttgatatactatgcagcctcagtgaagggccgcttcaccatttccagagacaacgccagaactcctgtatctgcatttgaaaagcctgggagccgaggacagcggctgtttactattgtgcgagagatcatcctgatcatcgcgcgccatattgcggtggcgaatgttttctcccttactttgactcctggggccagggaaccctggtcaccgtctcctcag	University Hospital of Salamanca
201202492	IgG	caaatgcagttggtgcagtctgggcctgaggtgaagaagcctgggacctctgtgaaggtctcctgcaaggcttctggattcagatttattagttctgctgtgcactgggtgcgacaggctcgtggacagcgcctggagtggatggggtggatcgtcgttggtactggtagcacaagttacgcacgggagttccaggacagagtcaccgttaccagtgacgcgtccacaggcacagtctacatggagctgagcagcctgaaatccgaggacacggccgtatatttttgtgcggcaatcgatcgttataactggaacccccgtaatcctgtgaacctctggg	University Hospital of Salamanca
201202603	IgA	gaagtgcagctggtggagtctgggggaggcgtggtacagcctggggggtccctgagactctcctgtgcagcctctggattcacctttgatgattatgtgcttgcactgggtccgtcaaattcagggaagggtctggagtgggtctctcgtattagcggcgatggtgatcacacatactatgtagactctgtgaagggccgattcagcatctccagagacaacagcaaaaactccctgtttctgcaaatgcacagtctgagaactgaggacaccgccttgtattactgtggaaaagggggatattgtagtattaccggctgctataatggtgttaagatggactcctggggccagggaaccctggtcaccgtctcctcgg	University Hospital of Salamanca
201202651	IgG	caggtgcagctggtggagtctgggggaggcgtggtccagcctgggaggtccctgagactctcctgtgcagcctctggattcaccttcagtagctatggcatgcactgggtccgccaggctccaggcaaggggctggagtgggtggcagttatttcatatgatggaagtaataaatactatgcagactccgtgaagggccgattcaccatctccagagacaattccaagaacacgctgtatctgcaaatgaacagcctgagagctgaggacacggctgtgtattactgtgcgaaagaaggggactacgaacactacattccctttgactactggggccacggaaccctgggcaccgtctccgggg	University Hospital of Salamanca
201202708	IgG	caggtgcagctgcaggagtcgggcccaggactggtgaagccttcacagaccctgtccctctggtggctccatcagcagtgggcatagctactggagttggatccgccagctcccagggaagggcctggagtggattgggtacatctattacagtgggaccaccgaatacaacccgtccctcaagagtcgagtcaccatgtcagtggacacgtctaagaaccagttctccctgaagctgagttctgtgactgccgcggacacggccgtgtactactgtgcgagagctggaactacttcaatgatagtcctgggcgcctttgactactggggccagggaaccctggtcaccgtctcctgga	University Hospital of Salamanca
201202865	IgG	cagatcaccttgaaggagtctggtcctacgctggtgaaacccacacagaccctcacgctgacctgcaccttctctggcttctcatcttactagtggagcggctgtgggctggatccgtcagcccccaggaaaggccctggaatggcttgcagtcatttatcgggatgatactcaatactataggccatctctgaggagcaggctcaccatctccaggggcacctccaagaatcaggtagtccttacagtggccaatatgggccctttggactcaggcacttattactgtgcacggcttcctgataataattttgatatatggggccaagggacaatggtcacagtctatccca	University Hospital of Salamanca
201203171	IgA	caggttcagctggtgcagtctggagctgaggtgaagaagcctggggcctcagtgaaggtctcctgcaaggcttctggttacacctttaccagctatggtatcagctgggtgcgacaggcccctggacaagggcttgagtggatgggatggatcggcccttacaatgataacacaaagtatgcacagagcatccagggcagagtcagtatgaccgcagataaaatcacgaacacagcctacatggacctgaggagcctgacacctgacgacacggccgtgtattactgtgcgagggggggccagtattttgactactggggccagggaaccctggtcaccatctcctcag	University Hospital of Salamanca
201203174	IgG	caggtgcagctggtggagtctgggggaggcgtggtccagcctgggaggtccctgagactctcctgtgcagcctctggattcaccttcagtagctatggcatgcactgggtccacgaggctccaggcaagggactggagtggttggcagttatatcctatgatggaagtcttcaatactatgcagactccgtgaagggccgattcaccatctccagagacaactccaagaacacggcgtatctgcaaatgcacagcctgagagctgaggacacggctctgtatttctgtgcgaaagctctggtcactaccatggttcggggagttttcagtcccttgcactactggggccagggagcccgaggcgccgtctccacaa	University Hospital of Salamanca
201203279	IgG	ccttcgcctgttctgggtccgccagactccagggaaggggctggagtgggtctcaagtattagcgccagtggtagtaggacgtactacgcagacgccgtgaagggccgcttcaccatctctagagacaattccaagaacatactatatctccaaatgaagagcctgaaagccggggacacggccgtttattactgtgcaaaagacgccgaaccgcattactatgatagtagtggttatggggtctttgactcctggggccaggg	University Hospital of Salamanca
201203341	IgG	cagatcaccttgaaggagtctggtcctacgctggtgaaacccacacagaccctcacgctgacctgcaccttctctgggttctcactcagcactagtggagtgggtgtgggctggatccgtcagcccccaggaaaggccctggagtggcttgcactcctttattgggatgaagataagtactacagaccatctcttaagagcaggctcaccatcaccaaggacacctccaaaaaccaggtggtccttacaatgaccaacatggaccctatgacacagccacatatcactgtgcacacatctacttggggcagtatgggtttgggggggttctgggtagggacgcctttgatgtggggccaaagacaatgctgaccctctcctcag	University Hospital of Salamanca
201203370	IgG	ggcaaggggctggagtgggtggcagttatatcatttgatggaagtaacaaatactctatagaccccgtgaagggccgattcaccatctccagagacaattccaagaacacgctgtatctgcaaatgaacagcctgagagctgaggacacggctgtatattactgtgcgagaggcccagggactgaatattactatggttcggggacttattataactcccgagatttaggggccatgtttgactactggggccagggaaccctggtcaccg	University Hospital of Salamanca
201203371	IgG	caggtgcagctggtggagtctgggggaggcgtggtccagcctgggaggtccctgagactctcctgtgcagcctctggattcaccttcagtagctatggcatgcactgtgggtccggcggctccggcaaggggctggagtgggtggcagttatatcatatgatgaacatactcaatactattcagactccgtgaagggccgattcaccatctccagagacaattccaagaacacactatatcttcaaatgaatagcctgagagatgaggacacggctgtgtattattgtgcgaaagattggttccctgatccgaacgacggttcggacgatttctggagtggctatcttgactcctggggccaagggaccctggtcaccgtctcctcag	University Hospital of Salamanca
201203439	IgA	caggtgcagctggtggagtctgggggaggcgtggtccagcctgggaggtccctgagactctcctgtgcagcgtctggattcaccttcagtagctatggcctgcactgggtccgccaggctccaggcaaggggctggagtgggtggcagtcatatggtatgacggaaataagaagtactattcagactccgtgaggggccgagtcaccatctccagagacaattccaagaacacactgtatctgcaagtgaacagcctgacagacgaggacacggctgcgtattattgtgcgagggaatattacgatgatatgagtggttacctcctaggttactatggtatggacgtctggg	University Hospital of Salamanca
201203529	IgA	caggtgcagctggtggagtctgggggaggcgtggtccagcctgggaggtccctgagactctcctgtgcagcgtctggattcaccttcagtagctatggaatgtcctgggtccgccaggctccaggcaaggggctggagtgggtggcacttatctcatatgatggcagcaagaaatactacgcagactccgtaaagggccgattcaccatctccagagacaattcccaggacacgttgtatctgcaaatgaacagcctgagagatgaggacacggctgtttattactgtgcgagaggctcccccgggggctggcaggactcctactacttcggtatggacgtctggggccaag	University Hospital of Salamanca
201203532	IgA	caggtgcagctgttggagtctgggggaggcttggtcaagcctggagggtccctgagactctcctgtgcagcctctggattcaccttcagtgactactacatgacctgggtccggcaggctccagggagggaactggaatggatttcatacatcagcagtggtgatagctacacaaaccacgcagactctgtacagggccgattcagtatctccagagacaacgccaagaattcagtgtatctgcaaatgaatagcctgagagccgacgacacggccgtatattactgtgcgagagctggccctgtaacaattctagatgatttcgatgtgtggggccgagggacaatggtcaccgtctcttcag	University Hospital of Salamanca
201203677	IgG	cagctgcagctgcaggagtcgggcccaggactggtgaagccttcggagaccctgtccctcacctgcactgtctctggtggcctccgtgggaggaataattactactggggctgggtccgccagcccccagggaaggggctggagtggattgggagtatctattatagtgggagcacctactacaactcgtccctcaagagtcgagtcaccatatcagtagacacgtccaagaaccagttctccctgaagctgatctctgtgaccgccgcggacacggccgtgtattactgtgcgaggaccctacgatttttggagtacttaggagagaacttgtaccacatggacgtctggggcaaagggaccacggtcaccgtctcctca	University Hospital of Salamanca
201204127	IgG	caggtgcagctggtggagtctgggggaggcgtggtccagcctgggaggtccctgagactctcctgtgcagcgtctggattcaccttcagtagctatggcatgcactgggtccgccaggctccaggcaaggggccggagtgggtggcaagtctttggtatgatggaagtaatgtagattatgcagaccccgtgaagggccgattcaccatctccagagacaattcgaagaacacactttatctgcaaatggacagcctgagagccgaggacacggctgtgtattattgtgcgagagaggaggatgtacctatggtttcgggctactactttggtctggacgtctggggccaagggaccacggtcaccg	University Hospital of Salamanca
201205907	IgA	caggtgcagctggtgcagtctggggctgaggtgaagaagcctggggcctcagtgaaggtctcctgcaaggcttctggatacaccttcaccagttatgatatcaactgggtgcgacaggccactggacaagggctggagtggatgggatggatgaacccaaccagtggtaacacaggctctgcacagaagctccagggcagagtcaccatgaccagggacacctccatagggacagcctacatggagctgaccaacctcagatctgacgacacggccgtgtatttctgtgcgaggatgtttgatggaccacagtactctaacggtatggacgtctggggccaagggaccacaatcaccgtctcctca	University Hospital of Salamanca
201205909	IgA	acaagtacatgtcctgggtccgccaggctccagggaaggggctggaatgggtctcccttatttctgacacggatagcgcatactacacagactccgtgaagggccgattcaccatctccagagacaattccaagaacactctctatcttcacatgaacagtctgagagccgaggacacggccgtatattattgtgccacaaaggtctacaccgggtacgagttatatgcttttgatatctggggccaagggacaacggtcaccggctcctcag	University Hospital of Salamanca
201205920	IgG	caggtgcagctggtgcagtctggggctgaggtgaagaagcctggggcctcagtgaaggtttcctgcaaggcatctggatacaccttcaccagctactatatgcactgggtgcgacaggcccctggacaagggcttgagtggatgggaataatcaaccctagtggtggtagcacaagctacgcacagaagttccagggcagagtcaccatgaccagggatccgtcgacgaggacagtgtacatggagctgagaagcctgacatctgaggacacggccgtatattattgtgcgagaaggggtggcgggggactaccatacgactactggggccagggaagcctggtcaccgtctcctgaa	University Hospital of Salamanca
201206551	IgA	cagatcaccttgaaggagtctggtcctacgctggtgaaacccacacagaccctcacgctgacctgcaccttctctctgggttctcttagcagtaatggagtgggtgtgggctgggtccgtcagcccccagggaaggccctggagtggcttgcactcatttattgggatggtgatcagcgctacagcccatctctgaagagcaggctcaccatcaccaaggacacctccaacaaccaagtggtccttacaatgaccaacatggaccctgtcgacgcagccacatatttctgtgcacgcagacagaacggggaaacgagctttgaccactggggccagggaaccctggtcaccgtctcctcag	University Hospital of Salamanca
201206747	IgG	caggtgcagctggtggagtctgggggaggcttggtcaagcctggagggtccctgagactctcctgtgcagcctctggattcaccttcagtgactactacatgagctggatccgccaggctccagggaaggggctggagtggggtttatacattagtattagtagtggtacacaaactacgcagactctgtgaagggccgattcaccatctccagcgacaacgccaagaatcactgtatctgcaaatgaacagcctgagagccgaggacacggctgtgtattactgtgcgagagctaggggttatactgtccccactgattttcaatactggggccagggagccctggtcaccgtctcctcaa	University Hospital of Salamanca
201207003	IgG	cagatcaccttgaaggagtctggtcctacgctggtgaaacccacacagaccctcacgctgacctgcaccttctcctggttctcactcagcactagtggagtgggtgtgggctggatccgtcagcccccagggaaggccctggagtggcttgcactcatttattgggatgataataagcgctacagcccatctctggagaccaggctcaccatcaccaaggacacgtccaaaaaccaggtggtccttacaatgagcaacatggaccctgtggacacagccacatattactgtgcacacttcctaacgtatttttatgagagtggtggtccgggacactttgacttctggggccagggaaccctggtcaccgtctcctggg	University Hospital of Salamanca
201207793	IgG	caggtgcagctggtgcagtctggggctgaggtgaagaagcctgggtcctcggtgaaggtctcctgcaaggcttctggaggcacctttaatagttttgctatcagttggctgcgacaggcccctggacaagggcttgagtggatgggagggatcatccccatctttgagacagcaaactacgcacagaagttccagggtagagtcacgatcaccgcggacgaatccacgagcacagcctacatggacctgagcagcctgagatctgacgacacggccgtgtattactgtgcgacaggcgtggaatttgagtggaaatctgactactggggccagggaacccgggtcaccgtctcctcaa	University Hospital of Salamanca
201208869	IgG	gaggtgcagctgttggagtctgggggaggcttggtacagcctggggggtccctgagactctcctgtgcagcctctggattcacctttagcagctatgccatgagctgggtccgccaggctccagggaaggggcttgggtgggtctcagctattagtggtagtggtggtaccacatactacgcagactccgtgaagggccggttctccatctccagagacaattccaagaacacggtctttctgcaaatgaacaacctgagagccgaggacacggccgtatattactgtgcgaaacgctattgtagtgatactagctgcacccccaactactactacgatatggacgtctggggccaagggac	University Hospital of Salamanca
201208874	IgG	gaagtgcagctggtgcagtctggagca...gaggtgaaaaagcccggggagtctctgaggatctcctgtaagggttctggatacagctttaccagctactggattttcggggtgcgccagatgcccgggaaaggcctggagtggctggggaagattgatcctgctgactctcataccaactacagcccgtccttccaaggccacgtcaccattttaactgacaagtctatcaatactgcctacctgcagtggagcagcctgagggcctcggacaccgccatttactactgcgcgagacatgtactccgagaggatgcttttgatatatggggccgtgggacaatagtcaccgtctcttcac	University Hospital of Salamanca
201208911	IgA	gaagtgcagctggtgcagtctggagcagaggtgaaaaagcccggggagtctctgaggatctcctgtaagggttctggatacagctttaccagctactggatcagctgggtgcgccagatgcccgggaaaggcctggagtggatggggaggattgatcctagtgtgactctgaactacatacagcccgtccttccaaggcacgtcaccatctcagccgacaagtccatcaacaccgcctacctgcactggagcagcctgaaggcctcggacaccgccatgtattactgtgcgagacaacccaatgatgcctacggtgactttgacttctggggccaggggaccctggt	University Hospital of Salamanca
201306855	IgA	cactgtctctggtggctccatcagtggttatttctggagctggatccggcagcccccagggaagggactggactggattgggtatatctatgacagtgggaccaccaactacaatccctctctcaagagtcgagtcaccatgtcactagacacgtccaagaagcagttctccctgaagctgagctccgcgagcgaagcggacacggccgtttattattgcgcgcgagatctgggccattactctgttagtggtggatattaccgccatttccgcttcgatctctggggccgtggcaccct	University Hospital of Salamanca
201308172	IgG	gaactgcagctggtggagtctgggggaggctgggtccagccgggggggtccctgagactctcctgttcatcctctggattcacttttaccagttattggatgagttgggtccgccaggctccagggaagggccctttgtgggtggccaacatcaaggacgatggaagtgaaaaaacctatgtggactctgtgaagggccgcttcaccatttccagagacaacgccaacaggtcattgtatctgcaaatggacagcctgacagccgaagacacggccgtgtattattgtgtgagagatgccgccgggggtagttatgattcggggatctttgacaactggggccaagcaaccgtggtcaccatctcctccc	University Hospital of Salamanca
201308608	IgG	cgatgtctctgatgcctccatgaattattactactggaactggatccgacagtccccagggaagggactggagtggattggatatgtctattccactgagaccaccaaatataacccctcactcaagagtcgagtcaccatatctatggtcgcatccaagaatcaagtgtccctgaggctgacctctgtgaccactgcggacaccgccatttattactgtgcgcaggggggcacccgtggctactcaaccaggttctactttgaccactggggccagggagccct	University Hospital of Salamanca
201308731	IgA	gaggtgcacctggtggagtctgggggaggcttggtccagccgggggggtccctgaaactctcctgtgcagcctctggattcacctttagtacatattggatgagctgggtccgccaggctccaggaaaggggctggaatgggtggccaacataaagcaagatggaagtgagaaaaactatgtggactctctgaagggccgattcaccatctccagagacaatgccaagagctcactgtatctgcatatgtctagcctgagagccgacgacacggctgtgtattactgtgtgagagatggagtaagcggatatagtgactacggtcacttctggggccaagg	University Hospital of Salamanca
201308824	IgA	gaggtgcaactggtgcagtctggagcagaggtgaaaaagcccggggagtctctgaagatctcctgtaagggttctggatacagctttagtaactactggatcggctgggcgcgccagacgcccgggaaaggcctggagtggatggcgatcatgtatcctggtgactctgataccatctacagtccggccttccaaggccaggtcatcatttcggccgacgagtccatcaacaccgcctacctgcagtggagcagcctgaaggcctcggacaccggcatctattactgtgcgaaacccgccgttgcggggctgagggatgctttaaatctgtggggccaagggacactggtcaccgtctcctc	University Hospital of Salamanca
201308985	IgG	gaggtgcagctggtggagtctgggggaggcttggtccagcctggggggtccctgagatctcctgtgcagcctctggattcacctttagtagctattggatgagctgggtccgccaggctccagggaaggggctggagtgggtggccacgtaaatcaacgtgggagtgaggaatactatgtggactctgtgaagggccgattcaccatctccagagacaacgccaagaatacactgttcctgcaaatgaacagcctgagagccgaggacacggctgtctactactgtgcgaaagatcgctacaactacgtctactggggaccgggaaccctggtcatcgtctcctcaa	University Hospital of Salamanca
201309124	IgA	caggttcaactgctgcagtcggggggaggcgtggtccagcctgggaggtcactgagactctcctgtgtagtctctggattttacttcaataactatggtatgcattgggtccgccaggctccaggcaaggggctggagtgggtggcacttatctcatatgatggaacaaacaaagattacgctgactccgtgaggggccggttcaccatctccagagacaactccaacaacatattgtatctgcaaatgaacagtctgagaaaagaggatacggctgtgtattactgtgcgagagtgcttcacggtgacttctcgcctttcgaccactggggccggggatccctggtcacggtctcctcag	University Hospital of Salamanca
201309913	IgA	accttctctgggttttcattcgcactagtggaacgggtgtgggctggatccgtcagcccccaggaaaggccctggagtggcttgaactcatttattgggatggtgatacgcgcttcagatcatctcagaaaagcaggctcaccatcaccaaagtcccctccaaaaaccaggtggtcctgacaatgaccaacatggaccctgtggacacagccacatatttctgtgcacacagacggcccaattggggagaagcatatgagtactggggccc	University Hospital of Salamanca
201310014	IgA	ttatactatcactgggggcaacaggccctgggaaaggacttgagtggatgggaaggatcatccctgttcttggtatatccaattccgcacagactttccagggcagagtcacaatgaccgcggacacatccacgcgtacagtgtacatggagctgaccagcctgacatctgaagacacggccgtctattattgtgcgagagtgcgacatgagcaaagcaactacgcagacagcgactacggtttggacgtctggggccaagggacca	University Hospital of Salamanca
201310282	IgG	cttctggagacaccttcagaaattatgctatcaggtgggtgcgacaggcccctggacaaggacttgagtggatgggagggatcctccctctctttggaacagcagactatccacagaagttccaggacagagtcacgatcaccgcggacgaatacacgggcacagcctacatggagctgagaagtctcagatctgatgacacggccatttattactgcgcgagagatacagtcccagctgccagacgcggttactttcatttctggggccagggaaccct	University Hospital of Salamanca
201310309	IgG	aacgcctggagaacggggaccgccaggcagggaaggggctggagtgggtcggccacattagaaccaacactgaaggtgggaccacagactacgctgcacccgtgaaaggcagattcaccatttcaagagatgactccaaaaatactttgtatctggaaatgaatagcctcaaaaccgaggatacagccagatattactgttcttctcccgacgataaagcagcggctggcgactaccttgaccactggggccagggaaccctggtcaccgtct	University Hospital of Salamanca
201310591	IgG	gaggagcagctggtggagtctgggggaggcttggtaaagcctggggggtctcttagactctcctgttcagcctctggattcactttcagttacgcctggatgacctgggtccgccaggctccaggcaaggggctggagtgggttggccatattagaagcgaagctgatggtgggacaacagactacgctgctgccgtgaaaggcagattcagcatctcgagagatgattcacagagcaccctctatctgcaaatgaacagcctgaaaaccgaggacacagccttatattactgtgccacttttggcctaactgggggtccgttcgacccctggggcccgg	University Hospital of Salamanca
201400880	IgG	caggtgcagctgcaggagtcgggcccaggactggtgaagccttcggagaccctgtccctcacctgcactgtctctggtggctccatcagtagttactactggagctggatccggcagcccccacaaaggactggagtggattggatatatttattacactggaaccaccaactacaacccctccctcaagagtcgagtcaccatttcagtcgacgcgtccaagaacctgttctccctgacgctgaattctgtgaccgctgcggactcggccgtgtattactgtgcgagacggaaagatggatattacaatggctggtactttggtttcgacccctggggcca	University Hospital of Salamanca
201400963	IgG	gcctctggattcagttttagtaggtattggatgagctgggtccgccaggctccagggaaggggctggagtgggtggccaatataaggcaagatggaaatgtgaaatactatgtggagtctgtgaagggccgatttaccatctccagagaccccgccaagaactcagtgtatttgcagatgagcagcctgagagccgaggacacggccatttattattgtgcgagagagtggggtaatgaggcaccaggtggctttgactcctggggccagggaaccct	University Hospital of Salamanca
201401943	IgG	cttcccggctactatatgcactgggtgcgacaggcccctggacaagggcttgagtggatgggatggatcaaccctaacagtggtggcacaaactatgtacagaagtttcagggctgggtcaccatgaccagggacacgtccatcagcacagcctacatggagctgagcaggctgagatctgacgacacggccgtgtattactgtgcgagagcatcgggacatattaacctttttagagtgcttattgacggaaggggggggaatgcttttgatatctggggccaagggag	University Hospital of Salamanca
201402068	IgG	caggtgcagctggtgcagtctggggctgaggtgaagaagcctggggcctcagtgaaggtttcctgcaaggcatctggatacaccttcaccagctactatatacattgggtgcgacaggcccctggacaggggcttgagtggatgggattcatcaaccctactgatggttacacaagatacgcacagaacttcgagggcagagtcaccatgaccagcgacacgtccacgagcacagtctacatggacctgagcagcctgagatctgaggacacggccgtgtattattgtgcgagaaatagggggagagatggctcctttcatgactcctggggccagggaaccctggtcaccgtctc	University Hospital of Salamanca
201402070	IgG	tactacatcagctgggtgcgccagatgcccgggaaaggcctggagtggatggggaagattgatcctaatgactcttatatcaaatataacccgtccttccaaggccacgtcaccatctcagttaacaagttcatcagtactgcctaccttcagtggagcagcctgaaggcctcggacaccgccatatactactgtgcgaggcagggttataactggaaggaacaacactggttcgacccctggggccagggaaccctggtcaccgtct	University Hospital of Salamanca
201402173	IgA	cactgtctctggtgactccatcagtaattactactggaattggatccggcaggccccagggaagggaatggagtggattgggtatatcgattatagtgggaccaccaactacaacccctccctcaggggtcgactcaccatagaagtagacacgtccaagaaccagttttccctgatgttgagctctgtgatcgctgcggacacggccgtgtattactgtgcgagagaagcgcagttcagcagtggctggtacaactggttcgacccatggggccagggaatcct	University Hospital of Salamanca
201402239	IgA	caggtgcagctggtggagtctgggggaggcgtggtccagcctgggaggtccctgagactctcctgtgcagcctctggattcaccttcagttactctgctatattctgggtccgccagtcccccggcaaggggctagagtgggtggcagtcacatcatttgatggaactaataaatactaccccgactccacgaagggccgattcaccgtctccggagaccattccaagaacatgatgtatctgcaaatgaacaacctgagacctgaggacacggctgtgtattattgtgcgagtcattactatggttcggggagttatcccccttgggcctactacgctatggacgtctgggggcaagggaccacggtcaccgtctcctca	University Hospital of Salamanca
201402667	IgG	caggtgcagctggtgcagtctggggctgaggtgaagaagcctgggtcctcggtgaaggtctcctgcaaggcttctggaggcaccttcagcagctatgctatcagctgggtgcgacaggcccctggacaagggcttgagggctggcgggagggatcatccctatctctggtacccaaactatgcacagaagcccagggcagagtcacgattaccgcggacgaatccacgagcacagcctacatggagctgagcagcctgagatctgaggacacggccgtgtatcactgtgcgagacccgccggagggggattgtatcatatttactacatgtacgtctgggacaaagggactacggtcaccgtctcctcagggaggggggggggaggggggagaggggtc…	University Hospital of Salamanca
201403359	IgG	caggttcagctggtgcagtctggagctgaggtgaagaagcctggggcctcagtgaaggtctcctgcaaggcttctggttacacctttaccagctttagtatcgcctgggtgcgccaggcccccggtcaagggcttgagtggatgggatggctcagcgcttacaatgggaagacacacctcgcacagaaggtccaggacagagtcaccatgaccacggacacgtccacgagcacggcctacatggagctgaggagcctgacatttgacgacacggccgtgtattactgtgcgagaggactcgggactatggttcaggcccttgaccactggggccagggatccctgg	University Hospital of Salamanca
201404065	IgG	caggtgcagctggtggagtctggggga...ggcgtggtccagcctgggaggtccctgagactctcctgtgcagcctctggattcaccttcagtagctatgctatgcactgggtccgccaggctccaggcaaggggctggagtgggtggcacttatatcatatgatggaagtaataaacattacgcagactccgtgaagggccgattcaccatatccagagacaattccaaaaacacagtatatctacaaatgaacagcctgagagtcgaggacacggctatgtattactgtgcgagagattcccatttggcagtgtacttcagctggttcgacccctggggccagggaaccct	University Hospital of Salamanca
201404608	IgG	caccctctctgggttctcgtttagtagtggtggcgtgactgtgggctgggtccgtcagcccccaggaaaggccctggagtggcttgcagtcatttattgggatgatgataagcgctacagtccatctctgaagagcaggctcaccatcagcatggacactttaaaaaaccaggtggtccttagaatgaccaacatgaaccccgtggacacaggcacatattactgtgcgcgggggggctgcactcatggtgtctgctataggcatttcggtttcgacgtctggggccaagggaccac	University Hospital of Salamanca
201404846	IgA	gaggtgcagctggtggagtccgggggaggcttagttcagcctggggggtccctgagactctcctgtgcagcctctggattcaccttcagtagctactggatgcactgggtccgccaagctccagggaaggggctggttgtggatctcacgtatcaatagcgatgggagcacaagagactacgcggactccgtgaagggccgattcccatccccagagacaacgccaaagacacactgtatttgcaaatgaacagtctgagagccgaggacacggctgtctattattgtgcaagagaaataggggactcagaactccctgaccactggggccagggaaccctggtcatcgtctcttcag	University Hospital of Salamanca
201405150	IgG	gaggtgcagctggtggagtctgggggaggcctggtcaagcctggggggtccctgagactctcctgtgcagcctctggattcaccttcagtagctatagcatgaactgggtccgccaggctccagggaaggggctggagtgggtctcgtccattactagtggtagtagtgacatctattacgcagactcagtgaagggccgattcaccgtctccagagacaacgccaagaattcactttatttgcaactgaacagcctgagagccgaggacacggctgtctattactgtgcgagagaggtggtcggctggtatcagactcaccactttgactgctggggacagggaaccc	University Hospital of Salamanca
201405924	IgG	gcctctggattcacattcagtagttatagcatgaactgggtccgccaggctccagggaaggggctggagtgggtctcatccattagtgctagttcttcttccatatactacgcagcctcactgaagggccgattcaccatctccagagacaacgccaagaactcactatatctgcaaatgaacagcctgagagccgaggacacggctgtctattactgtgcgagagagagaagtacttatgatgatgcgcactactttgactactggggccagggaatcct	University Hospital of Salamanca
201405958	IgA	tacggaatcttctgggtgcgacaggcccctggacaagtacttgagtggatggggtacattcgcccttacaatggtaatacaaagtttgcacagaggctccagggcagactcatcatgaccacagacacatccacgagcacagcctacatggagttgacgagcctgcgatctgacgacacggccgtctattattgtgcgagaggtccacaatattacgatttttggagtggctcccctccgccctactactacggtctggacgtctggggccaagggaccacggt	University Hospital of Salamanca
201406215	IgG	caggttcagctggtgcagtctggagctgaggtgaagaagcctggggcctcagtgaaggtctcctgcaaggcttctggttacacctttaccagctatggtatcagctgggtgcgacaggcccctggacaaggccttgaatggatgggatggatcagcgcttacaacggcgacgcacactctgcaccgaagtttgaagacagattcaccatgaccacagacacatccacgagcacaggctatatggaactgaggagcctcaaatcggacgacacggccgtctattactgtgtgagagataggccctatgatactagtggttacagggcgaagtatttcgatgtctggggcc	University Hospital of Salamanca
201406441	IgA	gaggtgcagctgttggagtctgggggaggcttggtacagcctggggggtccctgagactctcctgtgcagcctctggattcacctttagcagctatgccatgagctgggtccgccagggctccagggagggggctgggtgggtctcagctcttagtgggagtggtggtagcacatactacgcagactccgtgaagggccggttcaccatctccagagacaattccaagaacacgctgtatctgcaaatgatcagcctgagagccgaggacacggccgtctattactgtgcgaaagatcagacaagaacgggcccgagagggtggttcggcccctggggccagggagcccgggtcaccgtctcctcat	University Hospital of Salamanca
201406489	IgA	cactgtctcgggtggctccataagtagttactactggagctggatccggcagtccgccgggaagggactggagtggattgggcgtatctatagcagtgggagcaccaactacaacccctccctcaagagtcgagtcatcatgtcactagacacgtccaaaaaccagttctccctgaagatgaggtctgtgaccgccgcggacacggccgtttattactgtgcgaggtggttatacaatgggagatattcagaggtctttgacctgtggggccagggaaccctaatcaccgtctcctcaggtgagtcctcgcaacctctgtcctgtgcgaggttatttatggtgggaaatactcagaggtctttgactattggggccagggaaccct	University Hospital of Salamanca
201406742	IgA	caggtgcagctgcaggagtcgggccca...ggactggtgaagccttcacagaccctgtccctctggtggctccatcagcagtggtgattactactggagagggaagggcctggagtggatcgggaacatctattacagcgagaccacctactccagcgggaacacctactacaacccctccctcaagagtcgagtcacgatttccatagacgcgtccgagaacaagttctccctgaatctggagtctgtgactgccgcagacacggccgtctattattgtggcgccttgatggtgactgccgaccttgactggtacttggatctctggggccgtggcaccgt	University Hospital of Salamanca
201406842	IgA	caggtgcagctggtggagtctgggggaggcgtggtccagcctgggaggtccctgagactctcctgtgcagcctctggattcaccttcagtagctatgctatgcactgggtccgccagcgtccaggcaaggggctggaatgggtggcagttatatcatttgatggagacaatacatactacccagactccgtgaggggccgaatcaccatctccagagacaattccaagaacacaatctttctgcaaatgaacagcctgagagctgaggacacggctgtgtattactgtgcgagagggggaagtagtggttatcgccccaactttgactactggggccagggaaccctggtcaccgtctcctcag	University Hospital of Salamanca
201407074	IgA	caggtgcagctggtggagtctgggggaggcgtggtccagcctgggaggtccctgagactctcctgtgcagcctctggattcaccttcagtagctatggcatacactgggtccgcctgggtccgggcaagggactggagtgggtggcttttatttcatatgatggaagtaataaatactatgtagagtccgtgaagggccgattcaccgtctccagagacaattccaagaacactgtgtatctccaaatgaacagtctgacaactggggacacggctgtgtattactgtgcgaaagagggccattacgatattttgactcgtgactctcagcactacttcgactactggggccggggaaccctggtcaccgtctcctcac	University Hospital of Salamanca
201407411	IgA	caggtgcagctgcaggagtcgggcccaggactggtgaagccttcggagaccctgtccctcacctgcactgtctctggtggctccgtcagcagtggtagttactactggagttggatccgacagcccccagggaagggactggagtggatgggatatatttattatagtggggacaccaagtccaacccctccctcaggagtcgagtcatcatatcattagacacgtccaacaaccgcttctccctgcatctgacctctgtgaccgctgcggacacggccgtctattactgtgcgagaggcacgatggtcccgtggagtggatactactacacggacgtctggggcaaagggaccacggtcaccgtctcctca	University Hospital of Salamanca
201407510	IgA	acctctggattcacttttgatgattttgccatgcactgggtccggcaagctccagggaagggcctggagtgggtctcaggtatcagttggaatagtcgtgacatagactatgcggactctgtgaagggccgattcaccatctccagagacaacaccaagaagtccctgtttctacacatgaacagtctgagacgtgaagacacggccttatactactgtgtaaaaaatcgagcagcagctggtcctgaagcatttgatgtctggggccaggggacaat	University Hospital of Salamanca
201407812	IgG	cctatttacactgggtccgtcaggcccctggacaaggtcttgagtggatgggatggatcaaccctgtcagtggaaacacctactatgcactgaagtttcacggccgagtcaccatgaccagggacacgcccgtcagaacaacctacatggaattgagcaggctgacatatgacgacacggccgtctattactgtgccagagccggaaatggtctggttcgggaaggtcccccgcccctcaactggtacttcgatgtctggggcagtggcgccctggtcactgtctcttcaggtgagtccaatgcagtctcctcccagtcttctctgtccagacatcagggcaattttttggggtctgcagccggcctgggtctggcctgaggccacatcaggtgccatc…	University Hospital of Salamanca
201407929	IgG	actggatcggctgggtgcgccggatccccgggaagggcctggagtggatggggatcattcatcctagtgactctgaaaccagatacagtccgtccttcgagggccaggtttccttctcagccgacaggaccatcaacaccgcctacctccactggaacagcctgcaggcctcggacaccgccatgtactactgtgcgcgacccaatggttggggcgatattgactactttcaacactggggccagggtacccaggtcaccgtctc	University Hospital of Salamanca
201408054	IgG	ggagttgggtccgggactcgccagggaggggactggagtgggttggcgacttctattacggagggagcaccaactacaatcccaccctcaagagtcgagtcaccatttcagtagacacggccaagagccagttctccctgagactgacctctgtgaccgctgcggacacggccgtgtattactgtgcgaaggaatctctgggagcacatgctggctacatggacgtctggggcaaagggaccacggtcaccgtct	University Hospital of Salamanca
201408250	IgG	caggtgcagctggtggagtctgggggaggcgtggtccagcctgggaggtccctgagactctcctgtgcagcgtctggattcaccttcagtacctatggcatgcactgggtccgcagggtccaggcaaggggctggagtgggtggcaggtataggggatgatggaagtgataagtactatgcaactccgtgaagggccgattcaccgtctccagagacaattcccagaacaccctatatctgcaactggacagcctcagagtcgaggacacggctgtctattactgtgcgacagagtcggacacaactatggctattggtgactactggggcccgggaaccctggtcaccgtctcctcag	University Hospital of Salamanca
201408709	IgG	caggtcaccttgagggagtctggtcct...gcgctggtgaaacccacacagaccctcacactgacctgcaccttctctgggttctcactcagcactagtggaatgtgtgtgagctggatccgtcagcccccagggaaggccctggagtggcttgcactcattgattgggacgatgataaatactacaggacatctctgaagagtaggctcaccatctccaaggacacctccaaaaaccacgtggtccttacaatgaccaacatggaccctgtggacacagccacctattactgtgcacggattcggggtgcaggtctaccctactactttgactcttggggccagggaaccct	University Hospital of Salamanca
201409330	IgG	caggtgcagctggtggagtctgggggaggcgtggtccagcctgggaggtccctgagactctcctgtgcagcctctggatttaccttcagtcagtatgccatgcactgggtccgccaggctccaggcaaggggctggagtggctgacagtaatattacatgatggaagtcaagaactctatgcagactccgtgaagggccgtttcaccatctccagagagaattccaagaacaccctgtttctccaaatgaacagcctgagacctgaggacacggctgtgtatttctgtgtgaaaggccattattgtaaaaatggtgtatgttttgactacgggctggacgtctggggccaagggaccacggtcaccgtctcctca	University Hospital of Salamanca
201409366	IgA	gtgaagggccgattcaccatctccagagacaacgccaagaactcactttatttgcaaatgaacagcctgagagtcgaggacacggctgtctactactgtgcgagtggtatcggaagcgcctggggccaggggacaaaggtcaccgtctcctcaggtgagacccgagcggccgctgggggggccgccggggaaggaggtgctggagctggcacacaaacacaaggctgaggcctgactcgccgcccgtcccccgcctggcccacccagaccgcaacgaggtcctggacctgccgcacagacatgcatctgaggcctgactctgcgctcctgtcccccgcctggcctgcccagcccgcaacgaggtcctggccttcgaggaggggcccacggcggggctct…	University Hospital of Salamanca
201409879	IgG	caggtgcagctggtggagtcggggggaggcgtggtccagcctgggaggtccctgagactctcctgtgcagcctccggattcacctttagtagtaatgccatgcactgggtccgccaggctccaggcaaggggccggagtgggtggcaatgatttcatatgatggaagtcagaaatattatgcagacgccgtgaagggccgattcaccatctccagagacaattccaagaacaccctgtatctgcaaacgaccagcctgagaggtgacgatacggctgtctattactgcatgctgccctattgcagtgatgtccactgtcccgccaccccgtgggagaaatcgggtctcggcccgagagacccctggggccagggaaccctggtcaccgtctcctcag	University Hospital of Salamanca
201409890	IgG	cagatcaccttgaaggagtctggtcctgcgctggtgaaacccacacagaccctcacgctgacctgcgcctgctctggcttctcactcagtactaatggagtgggtgtgggctggttccgtcagcccccaggaaaggccctggagtggcttgccctcgtttattgggatgctgataagcgttacagcccatctctgaagaacagactcaccatcatgaaggacacctccaaacaccaagtggtccttacaatgaccaacatggagcctgtggacacagccacatattactgtgcacacagtattatcgaacctcgcacgggatatttctactactacatggacgtctggggcaaagggaccacggtcaccgtctcctca	University Hospital of Salamanca
201409966	IgG	caggtgcagctggtgcagtctggggctgaggtgaagaagcctggggcctcagtgaaggtctcctgcaaggcttctggatacaccttcaccggctactatatacactgggtgcgacaggcccctggacaagggcttgagtggtggggtggatcaaccctcacactgatggtatcaactctgcacagaagtttcagggcagggtcaccatgaccagggacacgtccatcaacgcagcctacatggagctgagcgggctgagatctgacgacacggccgtgtattactgtgcgagagggggttatgatcgtagtgggtataagttccgtcttgcctattggggccagggaaccc	University Hospital of Salamanca
201410029	IgG	gaagtgcagctggtggagtctgggggaggcttggtacagcctggcaggtccctgagactctcctgtgcagcctctggattcacctttgatgattatgccatgcactgggtccggcaagctccagggaagggccctgggtgggtctcaggtattagttggaatagtggtaggatagcctatgcggactctgtgcagggccgattcaccatctccagagacaacgccaagaactccctgtatctgcaaatgagcagtctgagagctgaggacacggccttatattactgtgcaaaggatatacttagtggctacgccctaagggcctttgatatctggggccaaggac	University Hospital of Salamanca
201410124	IgA	gcctctggattcctctttgatgattataccatgcactgggtccggcaggctccagggaagggcctggagtgggtctcaagtattagttggaatagttttaaaatagcctatgcggactctgtgaagggccgattcaccgtctccagagacaacgccaagaattctctgtatctgcaaatgaaaagtctgagagttgaggactcggccttctatttctgtgcaaaagataaagtggttgctgctactaattattactttgagtcctggggccagggaaccct	University Hospital of Salamanca
201410586	IgA	caggtgcagctgcaggagtcgggcccaggactggtgaagccttcggagaccctgtccctcacctgcactgtctctggtggctccatcagtagttactactggagctggatccggcagcccccagggaaagggactaggtggattggctttgtctatttcagtgggagcaccaactacaacccctccctcaagagtcgagtcaccatatcagcagacacgtccaagaatcagttgtccctgaaactgagttctgtgaccgctgcggacacggccgtctatttctgtgcgagagattcaaggccgaattactatggttcgggccttgactattggggccagggaaccctggtcaccgtctcctcag	University Hospital of Salamanca
201411852	IgA	gaagtgcagctggtggagtctgggggaggcttggtacagcctggcaggtccctgagactctcctgtgcagcctctggattcacctttgatgattatgcatgcactgggtccggcaagttccagggaagggcctggagtgggtctcaggtgttgattgggatagcggtagaaaaaactatgcggactctgtgaagggtcgattcaccatctccagagacaacgccaagaattccctgtatctgcaaatgaacagtctgagacctgaggacacggccttgtattactgtgcaaaagatacagggggtcactatacttatggtctatgctacttggcctcctggggccagggaaccctggtcaccgtctcctcag	University Hospital of Salamanca
201412112	IgG	gtctctgggttcaccttcagtacctctggcatgcactgggtccgccaggctccaggcaaggggctggagtgggtggcagttatatcatatgacggaagtaatacatactatggtgagtccgtgaagggccgattcaccatatccagagacaattccaagaacaccctgtatctgcaaatgaacagcctgagaggtgacgacacggctgtgtattactgtgcgagggattttttaaatcatgctttccaatactactacggcatggacgtctggggccaagggaccac	University Hospital of Salamanca
201412322	IgA	tctggttactcctcagcaatgcttattattcggcctggatccggcaggccccagggaaggggctggagtggattgcgaatgtctatcatggtgggagtgcctactacaacccgtccctccagagtcgagtcaccatatcggtagacacgtccaacaaccagttctccctgcagttgagttctgtgaccgccgcagacacggccgtctattactgtgcgagatttaactacgtctaccactacatggacgtctggggcaaagggaccacggtca	University Hospital of Salamanca
201412384	IgA	gaggtgcagctgttggagtctgggggaggcttggtacagcctggggggtccctgagactctcctgtgcagcctcttgggatacgtttagaggactatgcctggcctgggtccgccaggctccagggaaggggctggagggggtctcaattatcagtggtactgttggtgccacatactacacagactccgtgaagggccgcttcaccatctccagagacaattccaagaacactctctttctgcaaatggacagtctgagagccgaggacacggccatatattactgtgcgaaaaaattcgggggacccgggggatattttgaccagtggggccagggaacactggtcaccgtctcctcag	University Hospital of Salamanca
201412747	IgG	gaggtgcagctggtgcagtctggagcagaggtgaaatggttcgtgggggtgcagcttttccaactactggattggctggtgcgcaggatacccgggaaaggcctggagtggatggggattatgtctccttttgactctgataccagatatagtccgtccttcgaaggccatgtcaccgtctcagccgacaagtccatcagcaccgctacctgcagtggaccagcctgaaggcctcggacaccgccatttattattgtgcgagacttcacccctttacgattattggtgcttttgatatctggggccaagggacaatggtcacctcctcctcta	University Hospital of Salamanca
201500163	IgG	tgctcttagttgggtgcggcaggcccctggacaagggcttgagtggatgggagggatcattcctgttttcggcacaacaaactacgcacagaacttcctgggcagagtcaccattagcgcggacgaatccacgagcacagccttcatggagttgagtcgtctgagatttgaagacacggccgtttattactgtgtgagagatctgaggagttactccggttcggggacttttcatctcgaaaatgctttcgatatctggggccaagggacaatggt	University Hospital of Salamanca
201500569	IgG	gcctctggattcacctttgagaattatgccatgcactgggtccggcaagctccagggaagggcctggagtgggtctcaggtatcagttggaatagtggaaatatagggtatgcggactctgtgaagggccgattcaccatctccagagacaacgcccagagcgccctgtatctgcaaatggacagtctgagagctgaggacacggccctgtattactgcgcaaaagatatccagtacgagcagttgtcgggtatggaccactggggccagggagccct	University Hospital of Salamanca
201500812	IgA	caggtgcagctggtggagtctggggga...ggcttggtcaagcctggagggtccctgagactctcctgtgcagcctctggattcaccttcagtgactactacatgagctggatccgccaggctccagggaaggggctggagtgggtttcaaactttaggaggactggtactaccaaatacaacgcagactctgtgaagggccgattcaccatatccagggacagtgccaagaactcactgtatctggaaatgaacagcctgagagtcgaggacacggccgtgtattactgtgcgagcgccagcattttgacgttctttgagtactggggccagggaatcctggtcaccgtctcctcag	University Hospital of Salamanca
201501400	IgG	tgctgtgcattgggtgcgccaggccccgggacaaaggcttgagtggatgggatggatcaacgctggcgatggaaacacaaagttttcacagaagttccagggcagagtcaccatgaccacagacacatccgcgagcacagcctacatggagctgagcagcctgagatctgaagacacggctgtgtattactgtgcgagacttgggaataatgtagtaataccaactgttaatcgggctgactactggggccagggaaccctggtc	University Hospital of Salamanca
201501615	IgA	caggtgcagctggtggagtctgggggaggcgtggtccagcctgggaggtccctgagactctcctgtgcagcgtctggattcaccttcagtagctttggcatgcactgggtccggcagggtccaggcaaggggctggagtgggtgacagttatcttgcctgatggaagtaaaaaatactatacagactccgtgaagggccgattcaccgtctccagagacaattccaggaaaacactgtatctgcacatgaacagcctgagagccgaggacacggctgtttattactgtgcgaaagagggtgagcagtacctgaatcgaggctccgatgcatactttgacttctggggccagggaaccctggtcaccgtctcctcag	University Hospital of Salamanca
201501680	IgA	tatgcctgcactgggtccgcctggctgccagggaaggggctggagtgggtctcaggtataagtggtaatggagataacattcactacgcagactccgtgaagggccggttcaccatctccagagacaagtccaagaacacactgtctctgcaaatggacagcctgagagccgaggacacggccgtttattactgtgcaaaggccgggcgtgttacgatttttggagtggtcagcggcgctgtctttgactactggggccaggg	University Hospital of Salamanca
201503993	IgA	atactatgcactgggtccgacaggcgtccgggcaagggactggagtgggtggcagttatctcccatgatggaacccaagaattctacggagaccccgtgaagggccgattcaccatctccagagacgattccaagaacacactatttttgcaaatgaacagcctgagagctgacgacacgtccatttatcactgtgcgcgagacgcgagtagcgatggctataactggggccagggaaccctggtcaccgtctcctc	University Hospital of Salamanca
201504159	IgG	caccgtctctgggttctcactcagcaatagtagaatgggtgtgacctggatccgtcagcccccagggaaggccctggagtggcttgctcacattttttcgaatgacgaaaaatcttacagcacatctctgaagagcagactcaccatctccaaggacacctccaaaagccaggtggtccttaccatgaccaacatggactctatagacacggccacatattactgtgcacggatacgctatagtgggcgccggcaggcttttgacatctggggccaagggacaat	University Hospital of Salamanca
201504302	IgG	gaggtgcagctggtggagtctgggggaggcttggtacagcctggggggtccctgagactctcctgtgcagcctctggattcaccttcagtagctatagcatgaactgggtccgccaggctccaggaaaggggctggaatgggtttcatacattagtagtacgaccactaccattcactacgcagactctgtgaggggccggttcaccatctccagagacaatgccaacaactttttatatctgcaaatggacagcctgagagtcgaggacacggctgtttattattgtgcgagcttacaactgcagcccaagagtccccaccttgactattggggccggggaaccctggtcaccgtct	University Hospital of Salamanca
201504999	IgG	caggtgcagctggtggagtctgggggaggcgtggtccagcctgggaggtccctgagactctcctgtgcagcctctggattcacctttaatacttatgctatgcactgggtccgccaggccccaggcaaggggctggagtgggtggcagttatatcatctgatggaaccaatgaattctatgcagactccgtgaagggccgattcaccatctccagagacaattccaaggacacgctctatctgcaaatgagcagcctgcgaactgaggacacggctgtatattactgtgcgaggcccctgtatagcacctcgcactggctcggcccctggggccagggaaccctggtcaccgtctcctcag	University Hospital of Salamanca
201505491	IgG	caggtgcagctggtgcagtctggggctgaggtgaagaagcctgggtcctcggtgaaggtctcctgcaaggcttctggaggcaccttcagcagctatgctatcagctgggtgcgacaggcccctggacaaggccttgagtggatgggagggatcatccctatttatggttcagcaaactacgcacagaagttccagggcagagtcaccattaccgcggacgaatccacgagcacagcctacatggagctgcgcaacgtgagatctgaggacacggccgtgtattattgtgcgagagatgaggagtgggatatactacctgtctggggccagggaaccctggtcaccg	University Hospital of Salamanca
201505916	IgG	aggtgcagctgttggagtctgggggaggcttggtacagcctggggggtccctgagactctcctgtgcagcctctggattcacctttagcagctatgccatgagctgggtccgccaggctccagggaaggggctggagtgggtctcagctattagtggtagtggcgatgtcacatactccgcagacgacgtgaagggccggttcaccgtctccagagacaattccaaaaacacggtgttcctgcaaatgaacagcctgagagtcgaggacgcggccaaatattactgtgcgaaagacgcgcagtcggacttcctcgccgcggcagagggccccaatgcttttcatatgtggggcc	University Hospital of Salamanca
201506016	IgG	gcctctggattcacctttaggagctatgccatgagttgggtccgccaggctccagggaaggggctggagtgggtctccacgataagtggtcctggagataaaacattctacgcagactccgtggagggccgcttcaccatctccagagacaatgccaaggacactctctatctgcaattgagcgacctgaaagccggagacacggccatatattactgtgcgaaagacggggctgctgtactggtgtcagctcttattcgcagctactttgactcctggggccagggagccct	University Hospital of Salamanca
201506149	IgG	caggtgcagctgcaggagtcgggcccaggactggtgaagccttcggagaccctgtcccaggtgcagctgcaggagtcgggcccaggactggtgaagccttcggagaccctgtcccactgtctctggtggctccatcaatagtttctactggacctggatccggcagcccccagggaaggggctggagtggattgggcatatctattatactgggaccacaacgtacaacccctccctcaagagtcgggtcaccatatcactagacaggtccaagaaacagatgtccctgaagctgacgtctgtgaccgccgcagacacggccgtatattattgtgcgagacaacagcagcttgactcctggggccagggaatcctggtcaccgtctcctcag	University Hospital of Salamanca
201506253	IgG	caggtcaccttgagggagtctggtcctgcgctggtgaaacccacacagaccctcacactgacctgcaccttctctgggttctcactcagcactagtggaatgtgtgtgagctggatccgtcagcccccagggaaggccctggagtggcttggactcattgattgggatggtgacaaatactacaacacatctctgaagaccaggctcaccatctccaaggacacctccaccgaccaggtggtccttaccgtgaccaacgtggaccctctggacaccgccacttatttctgtgcacggacagcggggtctttcagctcgtggccgcttgactcctggggccagggaatcctggtcacgggtctcctca	University Hospital of Salamanca
201506974	IgG	caggtgcagctgcaggagtcgggcccaggactggtgaagcctccggggaccctgtccctcacctgcgctgtctctggtggctccatcagcagtagtaactggtgaactggggctggaaccgcaacctcagggaagggctggagtggatgggagtattttcataatgggagcaccgactacaactcgtccctcaagagtcgagtctccatatccgcagacaggtccaagaaccaactctccctgaggctgagctctgtgaccgccgcagacacggctatgtatttctgtgcgagtctccccgactacggtgacttttactactactactacgggatggacgtctggggccaagggaccgcggtcgtcaccccccaa	University Hospital of Salamanca
201507033	IgG	catgagcgggaaccgccaggctgagggaaggggctggagtggatttccttcattagtaatactggttataccacattctacgcagactctgtgcagggccgattcaccgtttctcgggacaacgccaacaactcattgtttctgcaactgaacagcctgagagccgaagacacggccgtgtattactgtgcgactacggtgactcttccccccccactcgatgcttttgatatctggggccgagggacaacggtcaccgtctcctcaggttagagaagagggagg	University Hospital of Salamanca
201507131	IgA	caggtgcagctggtggagtctgggggaggcgtggtccagcctgggaggtccctgagactctcctgtgcagcgtctggattcacccttagtagttatggcatgcactgggtccgccaggccccaggcaagggcctggagtgggtggcagttatatactatgatggaagtaataaatattatgtagactccgtgaagggccgattcaccatctccagagacaattccaagaacacgctgtatctgcaaatgaacagcctgagagccgaggacacggctgtgtattactgtgcgagagatcagggcctatggcaactcacctactacggtatggacgtctggggccaagggaccacggtc	University Hospital of Salamanca
201507599	IgA	cagatcaccttgaaggagtctggtcctacgctggtgaaacccacacagaccctcacgctgacctgcaccttctctggtttctcactcaccactaggggattgggtgtggcctggatccgtcagaccccaggaaaggccctggagtggcttggaggcatctattgggatgatgctcagcgctatggtccatctctgcagagcaggctcaccttcaccaaggacacctacaaaaaccaagtgttccttagaatgaccaacatggaccctttggacacaggcacatattactgcgcacgcattatcgcgactaccttttttgaccactggggccagggaagcctggtcaccgtctcctcag	University Hospital of Salamanca
201507602	IgG	caggtgcagctggtggagtctgggggaggcgtggtccagcctgggaggtccctgagactctcctgtgcagcgtctggattcaccttcagtagctatggcatgcactgggtccgccaggctccaggcaaggggctggagtgggtgcaattatatggtttgatggaagtatgaaatactatgcagacttcgtgaagggccgattcaccatctccagagacaattccaagaacactctatctctgcaaatgaacagcctgacagccgcggacacggctgtatattactgtgcgaaacaacaggcgcgagctgctatacgaccccctgacttctgggg	University Hospital of Salamanca
201508013	IgG	gaggtgcagctggtggagtctggagga...ggcttgatccagcctggggggtccctgagactctcctgtgcagcctctgggttcaccgtcagtagcaactacatgagctgggtccgccagatccagggaagggcccggagtgggtctcagttgtttatagcggtggcagcacatactacgcggactccgtgaagggccggttcgccatctccagagacaattccaagaacaccttgtatcttcaaatgaacaccctgagggccgaggacacggccgtttactactgtgcgagatggatttacagctacgatgcttttgatctctggggccaagggacaatggtcaccgtctcctcag	University Hospital of Salamanca
201508481	IgG	cagtgtctctggaggctccgtcagtagtggtaatcattattggagttggatccggcagtccccagggaagggactggagtggattgggtgtatcttcaacagtgggagcaccgactacaacccctccctcaagagtcgagtcgccgtttcagtggacacgtccaagaaccagttctcgttgacagtgacctctgtgaccgctgcggacacggccatgtattactgtgcgagagggagtggttattatgagagtagtggttatttgtccaaaaggcgatcttatcactactcatattatgtggacgtctggggcaaagggaccac	University Hospital of Salamanca
201508863	IgG	tgggagaaacaggctcggggaaagggctggagtggatgggaggttttaatcctgaagatggtgaagcaatctacgcactgaagttccaggccagagtcaccatgtccgaggacacatctacaaacacagcctacatggagctgagcagcctgagatttgaggacacggccttttattattgtgcaacccgaccgaagcaccagctactacggtactactttgactcctggggccagggaaccctgggcagcgtctgctcaggtaagggggaggggggggggaggggaggg	University Hospital of Salamanca
201509130	IgA	ttatgcgatgcactgggtccggcaggctccaggcaatgggctggagtgggtgacactcatatcgcatgatggaaataggaaatattatggagactccgtgaagggccgagtcaccatctccagagacaattccaagaatacgatgtatctgcaaatgaatagcctgacaactgaggacacggctttatattactgtgcgaaagatcaaggcgccccacattataatttttcgcccggtcccctctactactacggtatggacgtctggggccaagggaccacggtcaccgtctcctcg	University Hospital of Salamanca
201509979	IgG	caggtgcagctgcaggagtcgggcccaggactggtgaagccttcggagaccctgtccctcacctgcactgtctctggtggctccatcagtagttactactggagctggatccggcagcccccagggaagggactggagtgggttgggtatatctattacagtgggagcaccaagtacaacccctccctcaagagtcgagtctccgtatcagtggacatgtccaagaaccagttctctctgaggctgacctctgtgacccgtgcggacacggccgtgtattactgtgcgagagggaattggaactacgctgggtggttcgacccctggggccagggaaccctggtccccgtctcctcag	University Hospital of Salamanca
201510517	IgA	gaggtgcagctggtgcagtctggagcagaggtgaaaaagcccggggagtctctgaagatctcctgtaagggttctggatacagctttagtaacagctggatcggctgggtgcgccaggagcccggtaaaggcctggagtggatggggatcatttttactggtgactctgataccaaatacagcccgtcactcgaaggccaggtcaccatctcagccgacaggtccaccaggaccgcctacctgcagtggagcagtctgaaggcctcggacaccgccatatattactgtgcgagacttggtagcagcagctacgaaagaggaggggaatttaattactggggccagggaaccctggtcaccgtctcctcag	University Hospital of Salamanca
201510567	IgG	gcctctggattcaggttcagcagcgatgctatgaactgggtccgccaggctccagacaagggtctggagtggttggcacttatatcgtatgatggaagcaagacatactatgcagactccgtgaagggccgattcaccatctccagagacaattccaacaacacgctgtatctgcaaatgaacagcctgagaactgaggacacggctgtgtatttctgtgcgagagatggcggtacagctgctcgaccctggtacttcgatgtctggggccgtggcaccct	University Hospital of Salamanca
201510619	IgA	cgggtcaccttgagggagtctggtcctgcgctggtgaaacccacacagaccctcacactgacctgcacccttgtctgggttctactcagcactagtggaatgtgtgtgaactggatccgtcagtccccagggaaggccctggagtggcttgcacgcattgattggagtgatgacaaatattacagcccatctctgaagaccaggctcaccgtctccacggacacctccaaaaaccaggtggtccttaaaatgaccaacatggaccctgaggacacagccacgtattactgtgcacgggaaatcggtggcagtgcctggtccgacggtctggacgtctgggg	University Hospital of Salamanca
201510725	IgG	caggtgcagctgcaggagtcgggcccaggactggtgaagccttcggggaccctgtccctcacctgcgctgtctctggtggctccatcagcagtgataattggtggagttgggtccgccagtccccagggaagggactggagtggattggacaaatctatcatagtgcgagcaccatgtacaacccgtccctcaagcgtcgagtcaccatatcactagacacgtccaagaaccagttctccctgaagttgagctctgtgaccgccgcggacacggccgtgtattactgtacgagagactatggctcagggaatcattcggacttctattacggtatggacgtctggggccaagggaccacggtcacc	University Hospital of Salamanca
201510780	IgG	ctggatctttgggtgcgggagacgcccgggaaaggcctggagtggatggggagaattgatccgagtggcccccaaacccactacaatccgtccttccaaggccacgtcacgttctcaggtgacatgtccaccaccactgcctacctccagtggaccagcctgacggcctcggacagcggcacttattactgtgcgagacgtggggctcttttggttccaagtgctcgggggggctcctactactactccggtatggacttctggggccggggggacgagggtgaccggggtcgt	University Hospital of Salamanca
201511217	IgG	caggtgcagctgcaggagtcgggcccaggactggtgaagcctccggggaccctgtccctcacctgcgctatctctggtggctccatcagcagttctaactggtggagttgggtccgccagcctcctgggaaggggctggagtggattggagaaatctatcatagtgggggcaccaattacaacccgtccttcgagagtcgagtcaccatttcgctagacaagtccaagaaccaattcttcctgcaattgatctccgcgaccgccgcggactcggccatttattactgctgttcgcgtgttaccgtatctggagtggctactcggattgactactggggcctgggaaccctggt	University Hospital of Salamanca
201602290	IgG	caggttcagctggtgcagtctggagct...gaggtgaagaagcctggggcctcagtgaaggtctcctgcaaggcttctggttacacctttaccagctatggtaggtatcagttgggtgcgacagggcccctggacaagggctgtgagtggatgggatggatcgccgctgacaacacaaactatggacataaggtccagggcagagtcaccatgtccacagacacatccacgggcacagcgtacatggaggtcaggagtctgagatacgacgacacggccatttattactgtgcgagagtcaagccgcacctgggagatgcattcgatgtctggggccagggcacagtggtcacc	University Hospital of Salamanca
Bozen15MD	IgG	tggattcattttcgaccaatatggcatgcactgggttcgccaggctccaggcaggggactggagtgggtggcagtcatctcttatgatggaaagagggcgtactatagagactccgtggagggccgattcaccatctccagagacagttccaaaaacacgctgtttctgcaaatggacagcctgagaactgaagacacggctctttattattgtgcaaaaggggcttcgggtctcctgacagagtggggccagggaaccctggtcaccgtctcctcaggt	Hematology Division, University of Turin
Bozen16RM	IgG	cctcctgctggtggcagctcccagatgtgagtgtctcaaggctgcagacatggagatatgggaggtgcctctgatcccagggctcactatgtgtctctctgtttacaggggtcctgtcccaggtgcaactgcaggagtcgggcccaggactggtgaggccttcacagaccctgtcgctcacctgcactgtctctggtgactccatcagcagtggtcgttacttctggaactggatccgccagtctccagggaagggcctggagtggattggaaacatcttttacacaggtgggaacacctactataacccgtccctcgagagtcgagttaccatgtcagtcgacacgtctgaaaaccagttctccctgaagctgagctctgtgactgccgcggacacgg…	Hematology Division, University of Turin
Bozen19FP	IgG	ttctcactcacaactagtggagtgggtgtgggctggatccgtcagtccccaggacagaccctcgagtggcttgctctcattcattgggatggtgatcagcgctacaggccatctctgcagaacagactcaccatcaccaaggacacctccaaaaaccagatggtcctcatcatgaccaacatggaccctatggacacaggcacatattactgtgtacacacaacgactaattatcactctcattcggggagttatttttcctactggggcc	Hematology Division, University of Turin
Bozen1GD	IgG	gaacatgagtgagagaaacagtggacatgtgtggcagtgtctgaccagcgtgtctctgtgtttgcaggtgtccagtgtgaagtgcagctggtggagtctgggggcaccgtggtacagcctggggggtccctgagactctcctgtgcagcctctggattcacctttgatgactttaccatgcactgggtccgtcaagctccggggcagggtctggagtgggtcgctcttattggttgggatggtggtaggacaaactatgcagactctgtgaagggccgattcaccatctccagagacaacagcaaaaactccctgtatctgcaaatgaacagtctgacaactgaagacaccgccttgtatttctgtgcaggaggggaggctctacactactggggccag…	Hematology Division, University of Turin
Bozen23BD	IgG	ctgtctctggtggctccatcagcagtaatggattctactggggctggatccgccagaccccagggaagggcctggagtggattgggagtatgtattatggtgggaacacgtactacaacccgtccctcaagagtcgagtcaccatatccgtggacacgtccaagaaccagctctccctgcagctgacctctgtgaccgccgcagacacggctgtgtattactgtgcgagacgatcccgtattactgtcatacccggcacttttgatatgtggggcccagggacaatggtcgccgtctcctcaggtaagatgactctccttctgcctcctttctctgggcccagcgtcctctgtcctggacctgggagatgatgtcaggggtctccttggtctgcgctgg…	Hematology Division, University of Turin
Bozen30MS	IgA	cagatcaccttgaaggagtctggtcctacgctggtgaaacccacacagaccctcacgctgacctgcaccttctctgggttctcactcagcagtagtggagtgggtgtggcctggatccgtcagccccctggaaaggccctggagtggctcgcactcatttattgggatgatactaaacgttacagtccatctctgaggaacagaataaccatcacgaaggacacctccggcaagcaggtggtcctcacattgaccaacgtggacccggttgacacagcaacatattactgtgcacgcatgggtaacgcggactttgagtattggggccggggaaccctggtcaccgtctcctcag	Hematology Division, University of Turin
Bozen31MS	IgA	cagatcaccttgaaggagtctggtcctacgctggtgaaacccacacagaccctcacctgacctgcaccttctctgggttctcactcagcagtagtggagtgggtgtggcctggatccgtcagccccctggaaaggccctggagtggctcgcactcatttattgggatgatactaaacgttacagtccatctctgaggaacagaataaccatcacgaaggacacctccggcaagcaggtggtcctcacattgaccaacgtggacccggttgacacagcaacatattactgtgcacgcatgggtaacgcggactttgagtattggggccgggga	Hematology Division, University of Turin
Bozen35PK	IgG	ctgtgtctggtggctccatcactagtactatttactactgggcctggatccgccagccccccgggaaggggctggagtggattggaagcatctattatagtgggaccacctcctacaacccgtccctcaggagtcgagtcaccatatcagtggacacctacaagaatgaattctcgttgaagctgagttctgtgaccgccgcggacacggccgtgtattactgtgcgagagaggactctgacggttataccaatggctggttctgggtcgacccctggggccagggc	Hematology Division, University of Turin
Bozen46DD	IgG	cagtgtcacggaaatgccgtattcacagcagccttcacagactgaggggtgtgtcactgtgctctttccttttgtctgcaggtgtcctgtcacaagttcaactgcagctgtccggtccgggactggtgaagccctcgcagaccctctcactcacctgtgtcatctccggggacagtgtctctaccaccactgctgcctggaactggatcaggcagtccccatcgagaggccttgagtggctgggaaggacatactacaggaccaggtggcattatgattatgcagtgtctgtgaagacccgaatgaccatcagtccagacgcatccaagaaccaattctccctgcaactgcgttctgtgactcccgaggacacggctgtttattactgtgcaagagacg…	Hematology Division, University of Turin
Bozen47PS	IgG	gcctctggagtcaacttcaatagatctgccatgaactgggtccgccaggctccagggaaggggctggagtgggtctcatcaattaatagtgccagcggtgccatacagtacgcagactcagtgaagggccgcttcaccatctccagagacaacgccaagaactcactgtatctgcaaatgaacagcctgacagccgcggacacggctatttattactgtgcgagaggaggtgggagcttcaacttgtggggccaggga	Hematology Division, University of Turin
Bozen48NS	IgG	gaacatgagtgagagaaacagtggatatctgtggcagtgtctgaccaggctgtctctgtgtttgcaggtgtccagtgtgaagtgctgttggtggagtctgggggagtcgtggtacagcctggggggtccctgagactcacctgtgcagcctctggattcaccttcgatgattacacaatgcactgggtccggcaagctccggggaagggtctggagtgggtctcacttattagttggaatggtggtagcacatactatgcagactctgtgaagggccgattcaccatctccagagacaacatcaagaactccctttttctgcaaatggacagtctgagaactgacgacaccgccttctattactgtgcaagagggggcgaaccaggggctgggacactg…	Hematology Division, University of Turin
Bozen49MF	IgG	gcctctggatttgccttcaaaacctatagcatgaactgggtccgccaggctccagggaaggggctggagtgggtctcatcgattagtagtagtagtatctacatatactatgcagattccgtgaggggccgattcaccatctccagagacaacgccgagaactcgctgtatctgcagatgaacagcctgagagccgaggacacggctgtatattactgtgcgaaagatgttgaatttcttccttggaccgggctcgactcctggggccaggga	Hematology Division, University of Turin
Bozen4FB	IgG	cttcctgcccgtgctgggcctcccatggggtcagtgtcaaggagatgccatattcacagcagcattcacagactgaggggtgtttcactttgctgtttccttttgtctccaggtgtcctgtcacaggtacaactgcagcagtcagatccagctctggtgaagccctcgcagaccctctcactcacctgtgccatctccggggacagtgtctctagcagcagtgctgcttggaactggatcagacagtccccatggagaggccttgagtggctgggaaggacatactacaggtcccagtggtataacgactatgcagtctctgtgaaaagtcgaataaccatcaatgcagacacatccaagaaccagttctccctgcagctgagctctgtgactcccgag…	Hematology Division, University of Turin
Bozen50FM	IgG	cctcctcctggtggcagttcccagatgtgagtgtctcagggatccagacatgggggtatgggaggtgcctctgatcccagggctcactgtgggtctctctgttcacaggggtcctgtcccaggagcagctccaagagtcgggcccaggcctggtgaagccttcggagaccctctccctcacctgctctgtctctggtggctccatcaatagtggttattactactggagctggatccggcagcccccagggaaggcactggagtggattggctatatttattacactgggagcacaacctacaacccctccctcaagagtcgagtcatcatttcgatagacacgtccaagaaccagttctccctggacctgacccctgccagcgctgcggacacggccg…	Hematology Division, University of Turin
Bozen53EG	IgA	gcctctggattcactttcaggacctatgctatgcactgggtccgccaggctccaggcaaggggctggagtgggtggcagctatttcagtggatggaacaactaaatactatccagactccgtgaagggccgattcgccgcctccagagacaattcaaagaacacattgtttctgcagatggacagcctgagacctgaagacacggctatgtattactgtacgagagatgatgtgactggcacgacggggtttgacccctggggccaggga	Hematology Division, University of Turin
Bozen59MC	IgG	gcctctggattcacctttgatgattttgccatgttctgggtccggcaagttccagggaagggcctggagtgggtctcaagtattagttggaatagtgagaagatagactatgcggactctgtgaggggtcgattcaccatttccagagacaacgccaagaagtccctgcatctgcaaatgaacagtctgacacctgaggacacggccctgtattactgtgcaaaattagacggtcctttcgtggctgcggagtcccactctgagtactggggccaggga	Hematology Division, University of Turin
Bozen5CD	IgA	gaggtgcagctggtggagtctgggggaggcttggtaaagcctggggggtcccttagactctcctgtgcagcctctggtttcaccttcagtaacgcctggatgaactgggtccgccaggctccagggaaggggctggagtgggtcggccgtattaaaagcaaaactaatggtgggacaacagcctacgctgcacccctgaaaggcagattcatcatctcacgagatgattcaaagagcatgttgtatctgcaaatgaatgatctccacaccgaggacacagccgtgtattattgtcccacagatctgtacgatacttatggtagggcccttgactactggggccgggga	Hematology Division, University of Turin
Bozen62AL	IgA	caggtgcagctgcaggagtcgggccca...ggactggtgaagccttcacagaccctgtccctcacctgcactgtctctggtggctccagtggtaattacttctggagctggatccggcagcccgccgggaagggactggagtggattgggcgtttctttatcagtggggacaccaactacaacccctccttcaagagtcgagttaccatatcaatagacacgcccaagaatcagttctccctgaaactgacttctctgaccgacgcagatacggccgtctattactgtgcgagagaggatgcagcgtcggggggagtttttgactactggggccaggga	Hematology Division, University of Turin
Bozen65ER	IgG	caggttcagctggtgcagtctggagctgaggtgaagaagcctggggcctcagtgaaggtctcctgcaaggcttctggttacacctttagcacctacggtttcggctgggtgcgacaggcccccggacaagggctcgagtggatgggatgggtcagcggtttcaatggaaacacaaactatgcacgaaatttcaagggcagagtcaccatgaccatagacacatccacgagcacggtgtatatggagttggggagcctcacatctgacgacacggccgtatattattgtgcgagatcccaacgcgcctttgacggggttgactactggggccaggga	Hematology Division, University of Turin
Bozen75NV	IgA	caggtcaccttgaaggagtctggtctgtgctggtgaaacccacagagaccctcacgctgacctgcaccgtctctgggttctcactcagcaattttagactgggtgtgagctggatccgtcagcccccagggaaggccctggagtggcttgcacacattttttcgagtgaggaaaaatcctacagcacatctctgaagagcagactcaccatctccaaggacacctcccaaagccaggtggtccttaccatgaccgacatggaccctgtggacacagccacatattactgtgcacgcatagaaaagaggttcggggagttatccacctcccaaaggttcgacccctggggccagggaaccctggtcaccgtctcctcag	Hematology Division, University of Turin
Bozen7EB	IgG	gcctctggattcaccttcagtagctataccatgaactgggtccgccaggctccagggaaggggcttgagtgggtctcgtccattagtacgagtggtacttccatatactacgcgggcgcagtgaagggccgatttagcatctccagagacaacgccaagaaaactctgtatctgcacatgaacagtctgagagccgaggacacggctgtgtattactgtgcgacgcgctatttaaaaaacagcgatgactattggggccaggga	Hematology Division, University of Turin
Bozen8LP	IgG	cttctggaggcaccttcagcgactatgcaatcacctgggtgcgacaggcccccggacaggggcttgagtggatgggagggatcatccctatttttggtgcagctagccacgcacagaagttccagggcagagtcacgattaccgcggacaaatccacgggcacagcgtacatggaactgagcagcctgagatctgaggactcggccgtttattattgtgcgagcaatcgacgtggatttattgacacgccagcggcctactattaccacggtatggacgtctggggccaaggg	Hematology Division, University of Turin
N1374	IgG	gtgcagctggtggagtctgggggagggctggtgcagccgggggggtccctgagactgtcttgtagagcctctggattcgcctttggtgaatatgccatgaactgggtccgccaggctccggggaagggactggaatggatctcaggtattaataataatggaggtgccagatattacgcagactccgtgaagggccgcttcaccgtctccagagataattccgggaacacactctatctccaaatcaaccgcctgagacccgaggacacggccctatattactgcgcgaaaatgcacgatacactaatccgcgattattttgactactggggccagggaaccctggtcaccgtctcctca	Nikea General Hospital
N1380	IgG	cagctgcagctgcaggagtcgggcccaagactggtgaagccctcggagaccctgtccctcacctgcactgtctctggtggctccatcggcagtagcacttactactgggcctggatccgccagcccccggggaaggggctggaattacttgggactatatattatactgggaccacctactacaatccgtccctcaagagtcgagtcaccatttctgtagacaggtccaacaaccacctctccctgaagctgagctctgtgaccgccgcagacacgggcatttattactgtgcgagacgagggtcggtctcaactccaatctacgctttggacgtctggggccaagggaccacggtcaccgtctcctca	Nikea General Hospital
N1434	IgG	gaagtgcagctggtggagtctgggggaggcttggtacagcctggcaggtccctgagactctcctgtgcagcctctggattcacctttgatgattatgccatgcactgggtccggcaagctccagggaagggtctgcagtgggtctcaggaattagttggaatagtggtaccataggctatgcggactctgtgaagggccgattcaccatctccagagacaacgccaagaactccctgtatctgcaaatgaacagtctgagaactgaggacacggccttatattactgtgtaaaaggggacgaatattatagcagtggctggtcctgctttgactcctggggccaaggaaccctggtcac	Nikea General Hospital
N1531	IgG	caggtgcagctggtgcagtctgggggaggcgtggtccagcctgggaagtccctgagactctcctgtgcagcccccggattcaccctcagtcgttttgcaatgcactgggtccgccagcctccaggcaaggggctgcagtggttggcttctatatcgtatgatggaacctataaaaactatgcaccttccgtgaagggccgattcaccatctccagagacgatgtccacaacacgctgtttctgcaaatggacagcctgagacctgacgactcgggtctttattactgtgcgagcttttggttcggtgacgattttgactactggggccagggaaccctggtcaccgtctcctca	Nikea General Hospital
N1615	IgA	gaggtgcagctggtggagtctgggggaggcttggtccagcctggggggtccctgagactctcctgtgcagcctctggattcacctttagtagctattggatgagctgggtccgccaggctccagggaaagggctggagtgggtggccaacgtaaattcagatggaagtgagaagtactatgtggactctgtgaagggccgattcaccatctccagagacaacgccaagaattcagtgtctctgcaaatgaacagcctgagagccgaggacacggccatgtattattgtgcgggttatcgtatagcacctcgtccaaggcggacttcttattttttttacggcatggacgtctgggggcaagggaccacggtcaccgtctcctcag	Nikea General Hospital
N170	IgG	tggatccggcagcccccagggcggggactggagtggattggttatatctattacactgggagcaccgactataacccatccctcgagagtcgagtcaccatatccgttgacacgttgaggaaccagttctccctgaagttgaattctgtgaccgctgcggacacggccgtctattattgtgcgaaagttgcggactacggtgactacgtggacttccgcgacagtgatgggaactcctggggatcctggttcgacccctggggccagggaaccctggtcatcgtctcgtcagcctccacca	Nikea General Hospital
N1751	IgG	caggtgcagctggtggagtctgggggaggcgtggtccagcctgggaggtccctgagactctcctgtgcagcgtctggattcaccttcagtagctatggcatgcactgggtccgccaggcttcaggcaaggggctggagtggctggcatttatttcctttgatggaagcaataaacactacgaagactccgtgaagggccgattcaccgtctccagagacaattccaagaacacactctttctggaaatgaacagcctgagaggtgcggacacggctatttattactgtgcgaggcaactaacgtatcgttttgatggtcgtggctatacggggttggacccctggggccaaggaaccctggtcaccgtctcctcag	Nikea General Hospital
N1784	IgA	caggtccagctggtacagtctggggctgaggtgaagaagcctggggcctcaatgaaggtctcctgcaaggtttccgcagacaccctcactcaattatccatacactgggtgcgacaggctcctggaaaagggcttgagtggatgggaggttttaatcctgaagatgatgacacaatctatgcacagacattccagggcagagtcaccatgaccgtggacacatctgcacacacagcctacatggagttgagcagcctgagatctgaggacacggccgtgtattactgtgcaacattaacgactgtagatgcactcgctacccttgatgcttttgatatctggggccaggggacaatggtcaccgtctcttca	Nikea General Hospital
N1794	IgG	caggtgcagctgcaggagtcgggcccaggactggtgaagccttcggagaccctgtccctcacctgcgctgtctctggctccattaaaagtagtaattattattggggctgggtccgccagtccccagggaaggttctggagtggattgggagcatctattatcgtggtgggagaagttactacaacccctcccacaagagtcgagccaccatatcaacggacgcgtccaggaaccagttctccctgaaattgacctctgtgaccgccgcagacacggctgtttattactgtgcgagacttaccgacttccatgacaacacgcccaatgatgcttttgatgtctggggccaggggacaatggtcaccgtctcttcag	Nikea General Hospital
N1891KA	IgG	gtgcagctggtggagtctgggggaggcgtggtccagcctgggaggtccctgagactctcctgtgcagactctggattcaccttcagtagctatgctatgcactgggtccgccaggctccaggcaaggggctggagtgggtggcagtaatatcaaaggatggaaacaataaatactacgcagactccgtgaagggccgattcaccgtctccagagacaattccaagaacacgctgtttctgcaaatgaacagcctgagagctgaagacacggctgtatattactgtgcgagatccatttcgcaactcacgtcttactttgatcctagtggttataagaaactggggtacttcttctacgctatggacgtctggggccaagggaccacggtcaccgtctcc…	Nikea General Hospital
N1964	IgG	aggtgcagctggtgcagtctgggggaggcctggtcaagcctggggggtccctgagactctcctgtgcagcctctggattcaccttcagtgactatagcatggcttggctccgccaggctccagggaaggggctggagtgggtctcatccattagtagtagcagcgcttacatatattatgcagactctgtgaagggccgattcaccatctccagagacaacgccagggactcactgtttgtccagatgaacaacctgagagccgaggacacggctgtctactattgtgcgcgaattggtcctacttggggggatggttatgatgtatggggccaagggacaatggtcaccgtctcttca	Nikea General Hospital
N1982	IgG	cctgtgcaggcactggattcaagttcagtagttatgctcttcactgggtccgccaggctccaggcaaggggctggagtgggtggcagttatgttatatgatggcaactataactactactcagagtcagtgaggggccgattcaccatctccagagacaactcccagaacacgctgtatctgcagatgaacaacctgggagttgaggacggggctgtatatttctgtgcgagatccgtagaggctgccgtaagagatgcttttgatgtttggggcccagggacaatggtcaccgtctcttca	Nikea General Hospital
N225	IgG	caggtgcagctggtgcagtctggggctgaggtgaagacgcctgggtcctcggtgacggtttcctgcaacgcttctggcggcaccttcagtagatatgctattagttgggtgcgacaggcccccggacaaggccttgagtggatgggggggatcatccctgtctttggaaaagttcactacgcacagaaattccagggtagactcaccatcatcgcggacgacttcggcagcgcagctcacatggagctgaccagcctgagacttgaagacacggccgtctattattgtgcgagaaactccgtgcagggctcacgatgggtgtcgtcaatgaacgcctggggccaagggaccacggtcaccgtctcctca	Nikea General Hospital
N228	IgG	aggtgcagctggtggagtctgggggaggcttggtaaagcctggggggtcccttagactctcctgtgcagcctctggattcactttccgtaacgcctggatggactgggtccgccaggctccagggaaggggctggagtgggttggccatattaaaagcaaagctgatggtgggacatcagactacgctgctcccctacaaggcagagtcaccatctcaagagatgattcaaaagacaagttgtttctgcaaataaacggcctgaaagccgacgacacagccatgtattactgtaccacatggttcgctttttgggttgattatcgtgatgcttttcatatctggggccaagggacaatggtcaccgtctcttca	Nikea General Hospital
N229	IgG	agtctgggggaggcgtggtccagactgggaggtccctgagactctcctgtgcagcctctggattcatcttcagtagttatggcatgcactgggtccgccaggctccaggcaaggggctggagtgggtggcagttatatcatatgatggaaataataaatactctgtggactccgtggagggccgattcaccatctccagagacaattccaagaatacgctgtatctgcaaatggacagcctgagacgtgacgacacggctgtgtattactgtgcgaaggctctcaacagggggaagactacggtgactacgtcgtacttcgactacggtatggacgtctggggccaagggaccacggtcaccgtctcctca	Nikea General Hospital
N2303	IgG	gaggtgcagctgttggagtctgggggaggcttggtacggcctggggggtccctgagactctcctgtgcagcctccagattcacgttcagtagttatgccatgaggtgggtccgccaggctccagggaagggcctagagtgggtctcaggcattagtggtagtggtgacagcacatactacgcagcctccgtgaagggccgcttcaccatctccagagacaattccaagaacacactgtatttgcaaatgaacagcctgagagccgaggacacggccctatattactgtgcgagacgcggagaggtcacggtctttggggcggatgcttttgatgtctggggccaaggaaccctggtcac	Nikea General Hospital
N2348	IgG	caggtgcagctggtgcagtctggggctgaggtgaagaagcctgggtcctcggtgaaggtctcctgcaaggcttctggaggcaccctcagcaactttgctgtcagctgggtgcgacaggcccctggacaagggcttgagtggatgggaggggtcatccctatgttcggtacaacaaactacgcacagaagttccagggcagactcacgattaccgcggacacatccacgagcacagcctacatggaactgagcagcctgacatctaacgacacggccatatattactgtgcgagggggctttgtggctaccaatgccattattactacatggacgtctggggcaaagggaccacggtcatcgtctcctcag	Nikea General Hospital
N249	IgG	caggtgcagctggtggagtctgggggaggcttggtacagcctggagggtccctgagactctcctgtgcagcctctggattcaccttcagtgattatgaaatgaactgggtccgccaggctccagggaaggggctggagtgggtctcatacattagtagtaggggtagaagaatatattacgcagactctgtgaagggccgattcaccatctccagagacaacaccaagaactcactgtatctgcaaatgaacagcctgagagccgaggacacggctgtttattactgcgcgagagatggttccgactacgattcttggagttctcataccacttactactatgccttcgacgtctggggccaagggaccacggtcaccgtctcctca	Nikea General Hospital
N258	IgA	aggtgcagctggtggagtctggaggaggcttgatccagcctggggggtccctgagactctcctgtgcagggtctggattcaccgtcagtaacaactacatgacctgggtccgccaggctccagggaaggggctggagtgggtctcaattttttatagtggtggtagtatatactacgcagactccgtgaagggcagattcaccatctccagagacaattccaagaacacgctgtatcttgaaatgaagagactgagagtcgaggacacggctgtgtattactgtgccaaactccccggggattgtggtggtgactgccatctggccccttatgaaacgtggggccaagggacaatggtcaccgtctcttca	Nikea General Hospital
N259	IgG	caggtgcagctgcaggagtcgggcccaggactggtaaagccttcggggaccctgtccctcacctgcactgtctctggtgcctccatcagcagcactaactggtggcattgggtccgccagtccccagggcaggggctggagtggattggggaagtctttcatagagggaacaccaactacaacccgtccctccagagtcgagtcgccatatcagtagacaagtccaagaaccagttcttcctgaaactgagttctgtgactgccgcggacacggccgtttattactgtgtcatacaaaattactatgatcctagtgggtcctcgtctcaatttgactactggggccagggaaccctggtcaccgtctcctca	Nikea General Hospital
N2617	IgA	gtgcagctggtggagtctgggggaggcgtggtccagcctgggaggtccctgagactctcctgttcagcctctggattcgccttcagtacctttggtattcactgggtccgccaggctccaggcaagggactggagtgggtggcatttatatcttatgatggaagcagtacatactacgcagactccgtgaagggccgcttcaccatctccagagacaactccaagaacacgttgtatctgcaaatgaaaaccctaagagttgaggacacggctgtctattactgtgcgaaagttattgaacctattactatcatagcggctggcggtatggacgtctggggccaagggaccacggtcaccgtctcctca	Nikea General Hospital
N2766	IgG	caggtgcagctggtggagtctgggggaggcgtggtccagcctgggaggtccctgagactctcctgtgtagcctctggattcaccttcagaagttatgctatgcactgggtccgccaggctccaggcaaggggctggagtgggtggcacttatgtcatatgatgggggccataaatattacagagactccgtgaagggccgattcaccatctccagagacacttccaagaacaccctgtatctgcaaatgaacagcctgagagttgaggacacggctatgtattactgtgcgagagactacggtggtaactccggtcatcttgactacttcggtatggacgtctggggccaagggaccacggtcaccgtctcctca	Nikea General Hospital
N285	IgG	caggtgcagctgcaggagtcgggcccaggactggtgaagccttcggggaccctgtccctcacctgcgctgtgtctggaggctccattagcagtactaactggtggagttgggtccgccagcccccagggaagggactggagtggattggggaagtctatcatactgggagcaccaattacaagccgtccctcaagagtcgagtcaaaatatcaatagacaattctaagaaccagttctccttgaccttgacttctgtgaccgccgcggacacggccgaatattactgtgcgagaggaggttcagggaattatgatgcttttgatatctggggccaagggaccacggtcaccgtctcctca	Nikea General Hospital
N290	IgG	caggtgcagctgcaggagtcgggcccaggactggtgaagccttcggggaccctgtccctcacctgctctgtctctggtggctccatcaggagtactaactggtggagttgggtccgccagcccccagggaaggggctggagtggattggggaaatctctcatagtggcaacaccaactacaacccgtccctcaagagtcgagtcaccatatcagtagacgagtccaagaaccagttctccctgaacttaaactctgtgaccgccgcggacacggccgtgtatttttgtgcgaccagtattactttgcttcggggagttacggggtactttaactactggggccagggaaccctggtcaccgtctcctca	Nikea General Hospital
N2922	IgA	gaggtgttgttggtggagtccgggggaggcttagttcagcctggggggtcgttgagactctcctgtgaagcctctggattcagtttcagtgggtactggatgcactgggtccgccaaattccagggaaggggctggtgtgggtctcacgtattaatcctgatgggactgtcacaagcgacgcggactccgtgaagggccgattcaccatatccagagacaacgccaagaacacactatatctgcaaatgaggagtctgagagccgaggacacggctctatattattgtactagagggatcggtttttactttgagtactggggccagggagtcctcgtcaccgtctcctc	Nikea General Hospital
N296	IgA	aggtgcagctggtggagtctgggggaggcttggtcaagcctggagggtccctgagactctcctgtgcagcctctggattcacattcagagactatcacatgagctgggtgcgccaggctccaggaaaggggctggaatggatttcatacattggagggaatggtggtcccacagactacgcagattctgtgaagggccgattcaccatctccagagacaacgacgagaacttggtgtttctgcagatgaacagtctgagagccgaagacacgggtgtctattattgtgcgagagggactatgatactggggtggggccagggaaccctggtcaccgtctcctca	Nikea General Hospital
N3026	IgG	aggtgcagctggtgcagtctgggggaggcttggtccagcctggggggtccctgagactctcctgtggagcctctggactcgccgtcataactaactacatgagctgggtccgccaggctccggggagggggctggagtgggtctccattatttatagtggtggcaccacatactacgcagactccgtgaggggcagattcatcatctccagggacacttccaagaacagactttatctgcaaatgaacagcctgagagccgcggacacggctgtctactactgtgcgagaagtcgtggatacacctacggtgatggcactgtacgctactttgactactggggccagggaaccctggtcaccgtctcctca	Nikea General Hospital
N3238	IgG	caggtgcagctgcaggagtcgggcccaggactggtgaagccttcagagaccctgtccctcacgtgcactgtctctggtgcctccactaacattgttggttactactggacctggatccgccagcacccagagaagggcctggagtggattgggtacagtgattaccatgggggcaccttttacaacccgtccctccggagtcgggttgccatatcagtggacacgtctaaaaacctcttctccctgaacctgaagtctgtgactgccgcggacacggccgtgtactactgtgcgcgagagacacagatggagaggtatcgggcttttgatatctggggccaagggacaatggtcaccgtctctt	Nikea General Hospital
N3456	IgG	gtgcagctggtggagtctgggggaggcttggtccagcctggggggtccctgagactctcctgtgcagcctctggattcaccttcagtaactatgctatgtactgggtccgccaggctccagggaagggactggaatatgtttcagctattagcagtaatgcgggtaccacatattatgcagactctatgaagggcagattcaccatctccagagacaattccaagagcacgctgtatcttcaaatgggcagcctgagaactgaggacacggctgtatattactgtgcgcgagatttgtttgtcggtggaaaccttgactgctggggccagggaaccctggtcaccgtctcctca	Nikea General Hospital
N362	IgG	aggtgcagctggtgcagtctggagcagaagtgagaaagccgggagagtctctgaggatctcctgtgaagtttctggattcttcttttccaacttctggatcacctgggtgcgccagacgcccgggaaaggcctggagtggatgggaatcttccatcctggtgactctgataccagatacagcccgtccttccagggccaagtcaccttctcagccgacaagtccctcaacaccgcctacctgcagtggaatagtctgaagacatcggacaccgccacatattactgtgcgagacgagcccacatttgcaatgatggaaggtgcaagtcctattatgttgactactggggccaggggacc	Nikea General Hospital
N364	IgG	gtgcagctggtgcagtctggggctgaggtgaagaagtctgggtcctcggtgaaagtctcctgcaagacttctagagacaccctcaacaaatacactatcacctgggtgcggcaggcccctggacaagggcttgagtggataggaagggtcgtccctcgccttggcctcacgttttactcagaatactttgatgacagaatcacgatttccgtggacaagtcctcgagcacggtctacatggatctgagaggcctgacacttggcgacacggcccgctattactgtgcgacggaagggactagggactcgacggaagggactggggacttcggaaattggatcgacacctggggccaaggaaccctggtcac	Nikea General Hospital
N3907	IgG	gaggtgcagctggtagaatctgggggaggctcggtacagcctggggggtccctgagactctcctgtgcagcctctggattcaccttcagtatcaatagcatgagttgggtccgccaggctccagggagggggctggagtgggtttcatacataagtggtagtagtaggaccatatactacacagactctgtgaagggccgattcaccatctccagagacaacgccaagaactcactgtatctgcaaatgaacagcctgagagccgaggacacggctgtctattactgtgcgtgcgccgggtatagtagtagttggtacacaaactactggggccagggaaccctggtcaccgtctcctca	Nikea General Hospital
N4557	IgG	caggaacaactcgtgcagtctggggctgaggtgaagaagcctgggtcctcggtgaaagtgtcctgcaaggcctctggagacattttcagaagttatcagatcagttgggtgcgacaggcccctggacaagggcttgagtggatgggaggaatcatccccattttcaatacctcaacttatgcacagaggttccacggcagactcacagtcaccgcggacaaatccacgactacagcctacatggagttgaacagcctgacatttgaggacacggccatctattattgcgcgactttatttactgatggggagaactggggcc	Nikea General Hospital
N469	IgG	caggtcaccttgaaggagtctggtcctgtgctggtaaaacccacagagaccctcacgctgacctgcaccgtctctgggttctcactcagcaatcctagaatgggtgtgagctggatccgtcagcccccagggaaggccctggagtggcttgctcacattttttcggatggcgaaaaatcctacagcacttctctgaagagcaggctcgccatctccagggacacctccagaagccaggtggtccttaccgtggccaacgtggaccctgtggacacagccacatatttctgtgcacgcataggagggtttagcagcacctggtttgactactggggccagggaaccctggtcaccgtctcct	Nikea General Hospital
N4701	IgG	caggtgcagctgcaggagtcgggcccaggattggtgaagccttcggagaccctgtccctcacctgcactgtctctggtgtctccgtcagcagtggtagtttccactggagctggatccgacagtccccagggaagcgactggagtggattggatatatctattacaatgggaggaccaattacaacccctccctggagagtcgagccaccatatcagtggacatgtcgaagaaccagttctccctgaagatgacctctatgaccgcagcggacacggccatatattactgtgcgagaggcatattaggagacctaccgctgggggggggggactggttcgacccctggggccagggaaccctggtcaccgtctcct	Nikea General Hospital
N4705	IgG	caggtgaagctggtggagtctgggggaggcgtggtccagcctggggggtccctgagactctcctgtgtggcctctggattcagcctcactagttattccatgcactgggtccgccaggccccaggcaaggggctcgagtgggtggctgttatctcatttgatggaagggagagactctacgcagactccgtgaagggccgattcaccatctccagagacaactccaagaacacagtgtttttgcaaatggacagcctgaacactgaggacacggctgtctttttctgtgcgagacaggacgtaagcgatttttggagtggttattatgaaaattggggccggggaaccctggtcaccgtctcctcag	Nikea General Hospital
N474	IgG	caggtgcatctggtggagtctgggggaggcgtggtccagcctgggaggtccctgagactctcctgtgcagcctctggattcacctttagttcttatgccatgcactgggtccgccaggctccaggcaagggactggagtgggtggcaattatttcatatgatggagataagaaagacaacgcagactccgtggagggccgattcaccatctccagagacaattctaagaacacgttgtatttgcaaatgaacagcctgagagatgaggacacggctgtgtattactgtgcgagagacgtgaaagagaagattaccattggggatgttctcgtgcccaaaggcccctacggtatggacgtctggggccaagggaccacggtcaccgtctcctca	Nikea General Hospital
N4824	IgG	caggtgcagctgcaggagtcgggcccaggactggtgaagccttcggagactttgtccctaacatgcactgtctctggtggatccatcaggaattacttctggagctggatccggcagtccccagggaagggactggagtggattgggcaaatctatgacactgggagaaccaagtacaacccctccctcaagaatggagtcaccatatcagtggacacgtccaagaacgaggtctccctgagaaagacctctgtgaccgctgcggacacggccgtgtattggtgtgcgagacagatctgtagtggtgacagttgctatcgtggggactactttgacctctggggccagggaaccctggtcaccgtctcctcaa	Nikea General Hospital
N485	IgG	caggtgcagctggtggagtctgggggaggcgtggtccagcctgggaggtccgtgagactctcctgtgtagtctctggattcaccctaagtagctatggcatgcactgggtccgccaggctccaggcaaggggctggagtgggtggcaattctttcatatgatgggactaaaaaattctatggagactccgtgaagggccgactcagcatctccaaagacaattcgaaggacacggtgtatttggaaatcaacagcctgagagctgaggacacggctgtttattactgtgcgaaagatcgtgaacggtgggtgccctacgggggggtcttcgactccttcggtatggacgtctggggccaagggaccacggtcaccgtctcctca	Nikea General Hospital
N487	IgG	gtgcagctggtggagtctggccctggactggtgacgccttcacagaccctgtccctcacctgcaatgtctctggtgcctccgtcggcagtagtggttactactggagctgggttcgccagctcccaggggagggccttgagtggattggatacgtctattacactggccgcacctactacaacccgtccctcgggggtcgagccaccatttcagatgacaggtcccagaaccttttctctctgaagttgaactctttgaccgccgcggacacggccgtctactattgtgccttagttccagcagctttcttgtccttcgcctactggggccaaggaaccctgg	Nikea General Hospital
N5162	IgG	caggtccaggtggtacagtctggggctgaggtgaagaagcctggggcctcagtgaaggtctcctgcaaggtttccggaaacaccctcactgaattatccatacaatgggtgcgccaggctcctgggaaaggccttgagtggctgggaggttttgatcctgaaggtggtgaaataatctacccacaaaaattcgaaggcagagtcactatgaccgaggacatatcttcagatacagcctacatggagctgagcagcctgcgatctgaggacacggccatatattattgtgcaacggtgacagtggctgactactactactacttctacatggacgtctggggcaatgggacc	Nikea General Hospital
N5163	IgA	gaggtgcagctgttggagtctgggggaggctccgtacagccgggggagtccctgagactctcctgtgcagcctctggattcacctttagcgtctatgccatgagttgggtccgccaggctccagggaaggggctggagtgggtctcagctatcagtggtgggactcttaagacatactatgtagactccgtgaagggccggttcaccatctccagagacaactccaaggacaccctgtatctgcaaatgaacagcctgaaaacggaggacacggccatatattactgtgcaaaaagggagggtagagatgggaactcggggccttttaatatctggggccaagggacaatggtcaccgtc	Nikea General Hospital
N5179	IgA	gaagtgcaactggtggagtctgggggaggcttggtacagcctggcaggtccctgagactctcctgtgcagcctctggattcacttttagtgattatgccatgcactgggtccggcaacgtccaggaaagggcctggagtgggtttcaggtattgactggagtactgagacgacagcctatgcggactctgtgaggggccgattcaccatctccagagacaacgccaggaactccctgtatctgcaaatcaacagtttgagacctgaagacacggccctctatttctgcacaaaggatatgaagagggatctggactacttcggtttggacggctggggccaggggaccacggtcaccgtct	Nikea General Hospital
N5697	IgA	caggtccaactggtccagtctggggctgaaatgaagaagcctggggcctcagtgaaggtctcctgcaaggtttccggaaacaccctcactgaattatccatgcactgggtgcgacaggctcctggaaaagggcttgagtggatgggaggttttgatcctgacgatgatacaacagtctacgcacagaagttccagggcagagtcaccatgaccgaggacacatcgacagacacagcctacatggaactgcgcagcctgagatctgacgacacggccttctattactgttcaacatcccccggagggcttaagagtgggtctttctttgactactggggccagggaaccctggtcaccgtctcctca	Nikea General Hospital
N5708	IgA	caggtgcagttggtggagtctgggggagacttggtcaaacctggagggtccctgagactctcctgtgtagcctctggattcaccttcagtgactactacatgagctgggtccgccaggctccggggaaggggctggagtggatttcatacattagcgctagtactactttcacaaattatgcagactctgtgaagggccgattcaccatctccagagacaactccaagaactcagtgtatctgcaaatgagcagcctgagagtcgaggacacggctctatattactgtgcgagagagtgggagcacccccaacgggactaccacgctatggacgtctggggccaggggaccacggtcaccgtctcctca	Nikea General Hospital
N573	IgG	aggtgcagctggtgcagtctggagcagaggtcaaagagcccggggagtctctgaagatctcctgtaaggcttctggatacaccttcaccaactactggatcgcctgggtgcgccagaggcccgggaaaggcctggagtggatggggatcatctctcctggtgactctgataccagatacagcccgtccttccaaggccaggtcaccatctcagccgacgagtccatcaccaccgcctacctgcagtggaggagcctgcaggcctcggacaccgccatttattactgtgcgagacatgacccccgcgatgattacaattgggggagttatcgttataccggacactactttgactactggggccagggaaccctggtcaccgtctcctca	Nikea General Hospital
N6009	IgG	tgtccctcacttgcactgtctctggtggctccatcagtaattaccactggaattggattcggcagccccccgggaggggactggagtggattgggtatatctattccagtgggaaaacctattacaacccctccctcaggagtcgactcatcatatccgtggacacgtccaagaaccagttctccctgaacctgaggtctgtgaccgctgcggacacggccgtctattactgtgcgagaggcggcaatagtgttttagaaccagctgaccactttgaccgctggggccagggcaccctggtcaccgtctcctca	Nikea General Hospital
N6728	IgA	gaagagcagctggagcagcccggagtagaggtgaaaaagcccggggagtcgctgaatatttcctgtaaggtttctggatacagcttttccagctactggatcaactgggtgcgccagatgcccgggaagggcctggagtggatgggaaggattgatcttagtgactctcatacgaagtatagtccgtccttcgaaggccacgtcttcatgtcagccgacaggtccaccaggaccgcctacctgcagtggagcagcctgaaggcctcggacaccgccctatattactgtgcgagaggagactattattttgggtcgggcttctacccgtggggccggggaacgggggtgacggtctcctca	Nikea General Hospital
N718	IgG	aggtgcagctggtgcagtctggagcagaggtgagaaagcccggggagtctctgaaaatctcctgtaaggtttccggatacagttttaccggccactggatcgcctgggtgcgccagatgcccgggaaaggcctgcagtggatcgggttcatctttcctggcgactctgacaccagatacagcccgtccttccaaggcctcgtcaccatctcagccgacaagtccattagtaccgcctacctgcagtggaacagcctgaaggcctcggacaccgccgtctattactgtgcgagattaaccgacagtgggtacggtatggacgtctggggccaagggaccatggtcaccgtctcctca	Nikea General Hospital
N750	IgA	aggtgcagctggtgcagtctggagcagaagtgaaaaagcccggagagtctctgaagatctcctgtaagggttctggatacatctttgccaattactggatcggctgggtgcgccagatgcccgggaaaggcctggagtggatggggatcatcttccctcgtggccctgaaagtagatacagcccgtccttccaaggccaggtcaccatctccgccgacaagtccattagtaccgcctatttgcagtgggacagcctgaaggcctcggacaccgccatttattactgtacgagacttcaggctggtccgaactacttcgacccctggggccaaggaaccctggtcac	Nikea General Hospital
P106	IgG	gggggaggcttagttcagcctggggggtcgctgagactctcctgtgaagcctcaggattcaccttcagtaattactggatgcactgggtccgccaagttccaggcaagggtctggtttgggtctcacatattaagagtgatgggacttccctcaggtatgtggactccgtgaagggccgattcaccatctccagagacaacgccaagaacaccctgtttctacaaatggagagtctgagagccgaggacacggctgtctattactgtacaagatcctttaggattgatggttttgatatctggggccaagggaccctggtcac	G. Papanikolaou Hospital
P1094	IgG	caggtgcagctggtggagtctgggggaggcgtgattcagcctgggaggtccctgacactctcctgtgcagcgtctggattcaccttcaatagccatggcatgcactgggtccgccaggctccaggcaaggggctggagtgggtggcagttatttggtttgacggaagggagaaagactatgcagactccgtgaagggccgattcaccatcttcagagacaattccaagaacatgctgtatctgcaaatgaacagcctgagagtcgaggacacggctgtctattactgtgcgagggattctcacccgtactcgaggcccaacgcgcacagaatcagtgcatgtgattactggggccaggg	G. Papanikolaou Hospital
P1132MMA	IgG	caggtgcagctgcaggagtcgggcccaggactggtgaagccttcacagaccctgtccctcacctgcactgtctctggtggctccatcagcagtggtgattactactggacctggatccgccagcacccagggaagggcctggagtggattgggtacatctattatagtgggagcacctactacaacccgtccctcaagagtcgagttaccatgtcactagacacgtctaagaaccagttctccctgaagctgagctctgtgactgccgcggacacggccgtgtattactgtgcgagagatgttgctctagatgattacgtttgggggagttatcgtcccgtgggttttgatatctggggccaagggacaatggtcaccgtctcctcaggtaag	G. Papanikolaou Hospital
P1132MMB	IgG	gaggtgcagctggtgcagtctggagcagaggtgaaaaagcccggggagtctctgaagatctcctgtaaggcttctggatacaaatttaccaactactggatcggctgggtgcgccagatgcccgggaaaggcctggagtggatggggatcatctggcctgctgactctgataccaaatacagcccgtccttccaaggccaggtcaccatctcagccgacaagtccatcagcaccgcctacctgcagtggagcagcctgaaggcctcggacaccgccatgtattactgtgcgagggaagatactgggtactacctctactggggccagggaaccctggtcaccgtctcctcaggtaag	G. Papanikolaou Hospital
P1169	IgA	aggtgcagctggtggagtctgggggaggcctggtaaagcctggggggtccctcagactctcctgtgcagcctccggtttcatcttcagtcacgtctggatgaactgggtccgccaggctccagggaaggggctggagtgggtcggccgtattaaaagtaaaattgatggtgagactacagactatgatgcagccgtcaaaggcagattcaccatctcaagagatgattcagagaacacgctctatctgcaaatgagcagcctgagaatcgaggacacagccgtgtattactgtatcactgatagtggtggagctgtcaccgtaaagaactggggccagggaaccctggtcaccgtctcctca	G. Papanikolaou Hospital
P117	IgA	gtgcagctggtgcagtctggggctgaggtgaagaagcctgggtcctcagttaaggtctcctgcaaggcctctggaggcaccttcagcacctctgccatcagctgggtgcgacaggcccctggacaagggcttgagtggatgggaaggatcacccctatggttgatatagcaaactacgcacggaagttccaggacagagtcacgattaccgcggacaagtctacgaccacagtctacatggagctgcgcaacgtgaaatctgaggacacggccacgtactactgtgcgaggagcgacggtggtaattccgactggttcgatacctggggccaaggtaaccctggt	G. Papanikolaou Hospital
P1214	IgG	cagatcaccttaaaggagtctggtccaacgctggtgaaaccctcacagaccctcacgctgacctgcactttctctgggttctcactcagtagaagtggagtgggtgtgggctggatccgccagcccccaggaaaggccctggagtggctagcgctcgtttattgggatgatgataagcgctacagtccatctctgaacaacagactcaccatcaccaaggacacctccaaaaaccaggtggtcctgacaatgaccaacatggactctgtggacacagccacatatttctgcgcaagaagggggacagaaggtggcactagttggttcgacccgtggggccaggg	G. Papanikolaou Hospital
P1240	IgA	gtgcagtctggggctgaggtgaggaagcctggggcctcagtgaagctttcctgcaagacttctggatacaccttcacagaatatagtgtgcagtgggtgcgccaggcccccggacaaagccttgagtggatgggatggatcaacgctggcagcggtcactgggcgccttcaccgcaattccagggcagactcatcgtcaccagggacgcatccgcgagcacagtctacatggaattgaacagcttgaaatctgaagacacggctgtgtatttctgtatgagagagaggggaggtctcttcgaccactggggccagggaaccctggtcaccgtctcctca	G. Papanikolaou Hospital
P1337	IgA	cagtctggggctgaggtgaagaggcctggggcctcagtgaaggtctcctgcaaggtctccggattcaccctcactaagtcttccatgcactgggtgcgacaggctcctggaaaagggcttgagtggatgggaggttttgaccctgaagatggtgaaacagtctacgcacagaagttccagggcagagtcaccatgaccgaggacagatctataggcacagcctacatggagctgagcagcctgagatatgaggacacggccgtgtatttttgtacaacaccggtatttggggttcgttactttgactactggggccagggaaccctggtcaccgtctcctca	G. Papanikolaou Hospital
P1417	IgG	caggtgcagatgcaggagtcgggcccaggactggtgaagccttcggagaccctgtccctcacctgcagtctttctagtggctacatcacggtccattactgcagctggatccggcagtctgctgggaagggactggagtggattggacgtgtctataccagtgggagcgccacctataatccctccctcaagagtcgagtcaccatgtcagtagacaagtccaagaagcaattctccctgaaactgacgtctgtgaccgccgcggacacggccatgtattactgtgcgagggaaagttatgattttttgactggtctggactactggggccagggcaccctggtcaccgtctc	G. Papanikolaou Hospital
P1484	IgG	aggtgcagctggtggagtctgggggaggcctggtcaagccgggggggtccctgagactctcctgtgcagcctctggattcactttcagtagctatagcatgaattgggtccgccaggctcccgggaaggggctggagtgggtctcatttattagtcctactagtagttacatagagtacgcagactcagtgaagggccggttcaccatctccagagacaacgccaagaactcactgtatctggaaatcaacagcctgagagtcgaggacacggccgtctattactgtgcgagagatccaagtagattggaaccagccaactttgactactggggccagggaaccctggtcaccgtctcctca	G. Papanikolaou Hospital
P154	IgG	aggtgcagctggtggagtctgggggaggcttggtccagcctggggggtccctaagactctcctgtgcagcgtctggattcaccttcagtaactatgctatgtactgggtgcgccaggctccagggaagggattggaatatgtttcaactgttcacactaatggagatagcacacactacgcagactccgtgaagggcagattcaccgtctccagagacaattccaaggatacactgtttcttcaaatgagcagtctgagacctcatgacacggctgtgtattactgtgtgaaaccgggggacaactggggcagacccgcccatttgtacttcgatctctggggccgtggcaccctggtc	G. Papanikolaou Hospital
P183	IgA	gtgcagtctggggctgatgtgaagaagcctggggcctcagtgaacatctcctgcaagacttctggatacaccttcagcgcctactacatacactggctgcggcaggcccctggacaagggtttcaatggatgggacggattcaccctaccagcggcgccacaaattttgcacaggagtttcagggcagggtcaccatgaccagggacacgtccatcgacacagcctacatgaagctcagtggactgacatctgacgacacggccgtctattactgtgcgtggctgcctgaccattggggccagggcaccctggtcacc	G. Papanikolaou Hospital
P184	IgG	gggggggggttggtacagccagggcagtccctgagactctcctgtgtaacttctggattaacgtttggtgattatgttgtgagctggttccgccaggctccaggaaaggggctggagtgggtgagtttcataagaagcaaaggttttggtgggacaacggaatacgccgcgtctgtgaaaggcagattcaccatctcaagagatgattccaaaagcagcgcctatctgcaaatgaacagcctgaaagccgaggacacagccgtatatttttgtacggcggcggtgtatgctgcctactttgaccattggggccagggaaccctggtcaccgtctcctca	G. Papanikolaou Hospital
P1854	IgG	caggtgcagctgcaggagtcgggccctggactgctgaagccgtcggagactctgtccctcacctgcagtgtctctggttccgacatcaatagtttctactacaactggatccggcactccccagggaagggactggagtggatcgggaacatctatcatagtgggagcaccaagtataacccgtccctcaagagtcgactcaccctgtccattgacacgtccaagagccagttctccctgaagttgaggtctgtgaccgccgccgacacggccgtctattactgtgcgcgacacccggggcctggccttgactactggggccagggaaccctggtcaccgtctcctca	G. Papanikolaou Hospital
P1870	IgA	caggtgcagctggtgcagtctggggctgaggtgaagaagcctgggtcctcggtgaaggtctcctgcaaggcttctggaggcaccttcagcagctttggtatcaactgggtgcgacaggcccctggacaagggcttgagtggatgggagggatcatccccatgtttggttcagcaacctacgcacagaagtttcagggcagagtcataattaccgcggacgaatccacgagcacagcctacatagagctgagcagcctgagatctgaggacacggccgtgtattattgtgcgagagatcagggacgggtcggagagtggaagtacccggactacggtatggaggtctggggccaagggaccacggtcaccgtctcctca	G. Papanikolaou Hospital
P1925	IgA	taaatcgataccaccatggacatactttgttccacgctcctgctgctgaccatcccttcatgggtcttgtcccagatcaccttgaaggagtctggtcctacgctggtgaaacccacacagaccctcacgctgacctgcaccttctctggattctcactcaacaatagtaaggtgggtgtgggctggatccgtcagcccccaggaaaggccctggagtggcttgcactcatttattgggatgatgataagcgctacagcccatctctgaagagcagactcaccatcaccaaggacacctacgaaaaccaggtggtccttacagtgaccaatatggaccctgtagacacagccacatattactgtgcactcttctcatcgtatagcacctcgcgacttagc…	G. Papanikolaou Hospital
P194	IgG	cagctggtgcagtctggagctgaagtgaagaagcctggggcctcagtgaaggtctcctgcaaggcttctggttacacttttagtaatgatggtatcagttgggtgcgacaggcccctggacaaggacttgagtacatgggttggatcagcggttacactggtaacacaaaatatgcacagaagtttcagggcagattcaccatgaccacagacacaaccacgagcacagcaaacatggaactgaggagcctaagatctgacgacacggccgtgtattactgtgcgagaggtggcaacgatttgaactcctttgagtcctggggccaaggaaccctggt	G. Papanikolaou Hospital
P196	IgA	cagctgcagctgcaggagtcgggcccaggactgctgaagccttcggagaccctgtccctcagctgcagtgtctctggtggctccgtcagcagtagtagttgctactgggtctggatccgccagcccccagggaaggaacctcagtggattgggagtatctattatagtggggacacctactacaacccgtccctcaagagtcgagtcaccatatccgtagacatgtccaagaaccagttctccctgaggctgagctctgtgaccgccgcagacacggctgtctattactgtgcgagacgcctaataccagcggctggttcttttgactactggggccagggaaccctggtcaccgtctcc	G. Papanikolaou Hospital
P200	IgG	caggtgcagctggtgcagtctggggctgaggtgaagaagcctgggtcctcggtgaaggtctcctgcaaggcttctggaggcagcttcagcaactatggtctcagttgggtgcgacaggcccccggacaaggacttgagtggatgggaaggaccatccctatccttggtataacaaactacgctcagaagttccagggcagagtcacgattaccgcggacaaatccacgagcacagtgtacatggaggtgagcagcctgacttctgaggacacggccgcttattattgtacgagagatgttgttgcagtaccaactgctgtgcgcattgactactggggccagggcaccctggtcaccgtctcctca	G. Papanikolaou Hospital
P2084	IgG	tcaggtgcagctggtgcagtctgggcctgaggtgaagaagcctgggtcctcggtgaaggtctcctgcaaggcttctggaggcagcttcagcaaccatgctgtcgcctgggtgcgccaggcccctggacaagggcttgagtggttgggagttatcatcccgatctatggtacagcagaatatgcacagaagttccagggcagactcaccataaccgcggacgcatccgcgagcacagcctatatggagctgcgcagcctgagatctgaagactcggccgtctattactgtgcgaaactgacgcagttgacgccatataattggctcgacccctggggccagggaaccctgttcaccgtctcctcaa	G. Papanikolaou Hospital
P215	IgG	gtgcagctgttggagtctgggggcaccttggtcaagcctggaggatccctgagactctcctgtgcagcctctggattcagcttcagtgactactacatgacctggatccgccaggctccagggaagggactggaatgggtttcgtacattactactagtagtagtcacacaaactacgcagactctgtgaagggccgattcaccatctccagagataacgcccagaattcattgtttctgcaaatgaacaccctgagagccgaggacacggctgtatattactgtgcgagacttgagggccatgggtatccgtacggtttggacgtctggggccaaggaaccctggtca	G. Papanikolaou Hospital
P228	IgG	aggtgcagctggtgcagtctggagctgaagtgaaaaagccgggggagtctctgaagatctcctgtaaggggtctggatattcctttgacacctattggatcggctgggtgcgccagatgcccgggaaaggcctcgagtggttgggaatgatctatcctggtgactctgatgccagatacagcccgtccttccaaggccaggtcaccatgtcggtcgagaggtcagccaacaccgcctatttggagtggaacagtctgaaggcctcagacagcgccatgtactattgtgcgagacagagcagtccctggatttggggccagggaaccctggtcaccgtctcctca	G. Papanikolaou Hospital
P229	IgG	caggtgcagctacagcagtggggcgcaggactgttgaagccttcggagaccctgtccctcacctgcgctgtctatggtgagtccctcagtggttacgactgcagctggatccgccagcccccagggaaggggctggagtggattggggaaatcaatgatggtggaagcaccaactacaacccgtccctcaagagtcgactcaccatatcagtagacacgtccaagaaccagttctccctgaagatgaggtctgtgaccgccgcggacacggctgtgtattactgtgcgattttactatggaaccactactacaattacggtatggacgtctggggccaagggaccacggtcaccgtctcctca	G. Papanikolaou Hospital
P235	IgG	aggtgcagctggtgcagtctggagcagaggttaaaaagcccggggagtctctgaagatctcctgtcagggttctggatacaggttcaccagctactggatcgcctgggtgcgccagatgcccgggaaaggcctggagtggatgggaatcatctatcctggtgactctgaaaccagatatagcccgtccttccaaggccaggtcaccatgtcagccgacaagtccatcagtaccgcctacctgcagtggagcagcctgaagacctcggacagcggcatgtattattgtgcgagacgaactacggtcccctcggcggggatggacgtctggggccaagggaccacggtcaccgtctcctca	G. Papanikolaou Hospital
P238	IgG	gggggaggcttaattcagcctggggggtcactgagactctcctgtaaagcctctggattcaccttcaccaactactggatgcactgggtccgccaagctccagggaaggggctggtgtgggtctctcgtattaatgatgacgggcgtagctctagttacgcggactccgtgaagggccgattcaccacctctagagacaacgccaggaacacactgtttctacaaatgaaccgtctgactaccgaggacacggctgtgtatttctgtgcaaggggttcctcccgtggaattattatcaacctgtatcctccggatcactggggccaaggaaccctggtc	G. Papanikolaou Hospital
P247	IgG	caggtgcagctggtggagtctgggggaggcgtggtccagcctgggaggtccctgaaactctcctgtgtagcctctggattcaccttcagcagccacgctatgcactgggtccgccaggttccaggcaaggggctggagtgggtcgcagttatgtcatatgatggaagatacataaactacgcagactctgtgaagggccgattcaccatctccagagacaattccaagaacacactttatctacaaatgaaccgcctgagaattgaagagtcggctgtctattactgtgcgaccctggcagcaactggcttcacgccctttgactactggggccagggaaccctggtcaccgtctcctca	G. Papanikolaou Hospital
P248	IgA	tgatgattatgtcatgcactgggtccggcaacctccagggaagggcctggagtgggtctcaggtattacttggaatagtggtatcataggatatgcggagtctgtgaagggccgattcaccatctccagagacagcgccaagaactccctgtatctgcaaatgaacagtctgagagctgaggacacggccttgtattactgtgcaaaagatattccgtcgtttagcagtggctggtacgtcgggggttattacgactactacggaatggacgtctggggccaaggga	G. Papanikolaou Hospital
P250	IgG	caggtacagctgcagcagtcaggtccaggactggtgaagccctcgcagaccctctcactcacctgtgccatctccggggacagtgtctctagcaacagtgctgcttggaactggatcaggctgtccccatcgagaggccctgagtggctgggaaggacatattacaggtccaagtggaagactgattatgcagtatctgtgaaaagtcggatactcatcaacccagacacatccaagaaccagttttccctgcaactgacctctgtgactcccgaggacacggctgtgtattactgtgcaagagatgtgcatgacttcggtgactatggattctttgaccagtggggccagggcaccctggtcaccgtctcctca	G. Papanikolaou Hospital
P2684	IgG	gtgcagctggtgcagtccggagcagaggtgaaaaagcccggggagtctctaaggatctcctgtaaggctactcaatacagttttaccggctactggatcggctgggtgcgccagatgcccgggaaaggcctggagtggatggggaggattgatcctactgactcttatatcaactacagtccgtccttccaaggccacgtcaccatctcagctgacaagtccatcaatactgcctacctgcggtggactagcctgaaggcctcggacaccgccacatattactgtgcgagaatcaaagtttattacaatttttggagtggtgactattcctactacggtatcgacgtctggggccaggggaccacggtcaccgtctcctcaa	G. Papanikolaou Hospital
P2730	IgG	taaatcggataccaccatgaaacacctgtggttcttcctcctgctggtggcggctcccagatgggtcctgtcccaggtgcagctgcaggagtcgggccccggactggtgaagccttcggagaccctgtccctcacctgcactgtctctggtgactccatcagtagtagtaactactactggggctggatccgccagcccccagggaaggcactggagtggattgggagcatctcttattttgggagcaccaactacaacccgtccctcaagagtcgactcaccatctcacaagacacgtccaagaacgaattctccctacaactgaggtctgtgaccgccgcggacacggccttttattactgtacgagaggtcgcgggtgggagccagctcgtcctgg…	G. Papanikolaou Hospital
P2826	IgG	aatcaggtgcagctggtgcagtctgggggagccgtggtccagccgggggggtccctaagactctcctgtgttgcgtctggattcacctttaataactatggcatgcactgggtccgccaggctccaggcaagggtctggagtgggtgacatttataagttatgacgacagtcataactactatgcagactccgtgaagggccgattcaccatctccagagacaattccaagaacacagtgtttctccaactgaacagcctgacaaatgaggatacggctgtttattactgtgcgaaagatctatggggattcagttatgggcccggcgtctactggggccagggaaccctggtcaccgtctcctcaa	G. Papanikolaou Hospital
P2875	IgG	ccaggtcaccttgaaggagtctggtcctgtgctggttaaacccacggagaccctcacgctgacttgcaccgtctctggattctcactcagaaatcctagatggggtgtgagttggatccgtcagaccccagggaaggccctggagtggcttgcagacattttttcggctgacgaaacatcctacaacacatctctgaaaaacagactcaccatctccgaggacgcctccaaaagccaggttatccttaccgtgaccaacttggaccctgtggacacagccacatatttctgtgcgcgtaattcgatgtctaggcgtctagcagtgactaatagtaagtattcctactactactacatggacgtctggggcacagggaccacggtcaccgtcttcctcaa	G. Papanikolaou Hospital
P2915	IgA	tcaggtgcagctggtggagtctgggggaggcttggtaaagcctggggggtcccttagactctcgtgtgcagcctccggattcaatttcaggaccgcctggatgacttgggtccgccaggctccagggaagggactggagtgggttggccgtagtaagggcgaaactgatggtgggacaacagactacgctgcacccgtgaaaggcagattcaccatctcaagagatgattcaaaaaagacactatatctgcaaatgaacggcctaaaagtcgaagacacaggcgtgtatttttgtgccacagatgagtgggagctcccttggggccagggg	G. Papanikolaou Hospital
P3027	IgA	tcaggtgcagctgttggagtctgggggaggcttggctcagccgggggggtccctgaggctctcctgtgcagcctctggattcacctttagcggctatggcatgagctgggtccgccaggctccagggaaggggcttgaattggtctcagcaattagcggtagtggtgataaaagatatgaagcagactccgtgaagggccggttcaccatctccagagacaattccaagagcacgctgtatttgcaaatgaacggcctgacagccggggactcggccctatattactgtgcgaaagatgcggtccatgatttgtctggttacatccatgagtacttctttgacctctggggccagggcaccctggtcaccgtctcctcaa	G. Papanikolaou Hospital
P3054	IgG	caggtcacgttgagggagtctggtcctgcgctggtgaaacccacacagaccctcacactgacctgtaccttctctgggttctcactcagcggtagtggattctgtgtgagctggatccgtcagccccctgggaaggccctggagtggctggcactcattgatggagatgatgataaatactacagcacatctctgaagactaggctcaccatctctcaggacacctccaaaaaccaggtggtccttacactgaccaacatggaccctgtggacacagccacatactactgtgcacggaccagaacggaatatagcagtggctggtgtagtgactactggggccagggaaccctggt	G. Papanikolaou Hospital
P3301	IgG	gaggtacaactgttggagtctgggggaggcttgatacagccggggggctccctgacactctcctgtacagcctctggattcacctttagcaactatgccctgagctgggtccgccaggctccaggaaaggggctggagtgggtctcaggtgttactgggagtggtggtagcacaaactacgcagactccgtgaagggccgactcaccatctccagagacaattccaagaacacactgtttctgcacatgaatagcctgagaggcgacgacacggccatctattactgtgcgaaagaatcggaggttgtggttgctgctactgggtttgaccagtggggccagggcaccctggtcaccgtcttcctca	G. Papanikolaou Hospital
P3331	IgG	tcaggtgcagctggtggagtctgggggaggcgtggtccagcctgggaggtccctgagactctcctgtgcggcctctggattcatcctcaggaactatgccatgcactgggtccgccaggctccaggcaaggggctggagtggatggcacttatttcatatgatggaactaataaatattatgcagactccgtggagggccgattcaccatctccagagacaactccaagaataccctgtatctgcaaatgaacagcctgcgagctgaagacacggctgtgtattactgtgcgaaagacatgaatgagtatttctatgatagtagtggttccattgacacctggggccagggcaccctggtcaccgtcttcctcaa	G. Papanikolaou Hospital
P3483	IgA	gaggtgcagctggtggagtccgggggaggcttagttcaacctggggggtccctgagactctcctgtgcagcctctggattcaccttcagtaactactggatgcactgggtccgccaagctccagggaaggggctggtgtgggtctcacatatttttggtgatgggactagcccagcctacgcggactccgtgaagggccgattctccatctccagagacaacgccaagaacaccctctatctggaaatgaacagtctgagagccgaagacacggctgtctattactgtgcaagagatgcgggttaccattgggggagttttgatacttttgatatgtggggccaagggacaatggtcaccgtctcttcaa	G. Papanikolaou Hospital
P3489	IgA	gaagtgcggctggtggagtctgggggaaacttggtacagcctggcaggtccctgagactctcctgtgcagcctctggattcacctttgatgattatgccatgcactgggtccggcaagctccagggaagggcctggagtgggtctcaggaattagttggaatagtagtaacatagactatgcggactctgtgaagggccgattcaccatctccagagacaacgccaagaactccctatatctgcaaatgaacagtctgggagctgaggacacggccttgtattactgtgcaaaagatactggtcggggcagtggctggtattactttgactcctggggccaggg	G. Papanikolaou Hospital
P3607	IgG	caggtgcagctggcggagtctgggggaagtgtggtccagcctggggggtccctgagactctcctgtgcaacgtctggattcaccttcagtacttatgtcatgcactgggtccgccaggcccccggcaaggggctggagtgggtggcacttattcgatatgatggaaggagtgaatattatgcagactccgtgaagggccgattcaccataagcagagacaattccaagaacacagtgtatctggtgatgaacagtctgactgctgaggacacggctatgtattactgtgcaaaaggcaaccgatattgcagtagtatgaactgccagttaattgagcagtggggccagggcaccacggtcaccgtctcctcaaa	G. Papanikolaou Hospital
P3639	IgA	gaagtgcagttggtggagtccgggggaaccttagttcagcctggggggtccctgagactctcctgtgcagcctctggattcaccttcagtcgccactggatgcactgggtccgccaagttccagggaaggggctggtatgggtctcaggtataaagagtgatgggagtagcactaggttcgcgggctccgtgaagggccgattcaccatctccagagacaacgccaagaacacgctgtatatgcaaatgaacagtctgggagccgaggacacggcagtgtattactgtgcaagagggggtggggatagggattacgacttttggactggacatttaaatagaaattactattattattccggtctggacgtctggggccaagggaccacggtcaccgtc…	G. Papanikolaou Hospital
P3643	IgG	caggtgcagctggtgcaatctgggtctgagttgaagaagccgggggcctcagtgaaggtttcctgcaaggcttctggatacaccttcacttcctattctctaaattggatgcgacaggcccctggacaaggccttgagtggatggggtggatcaacaccaacacggggaacccagcctatgcccgggacttcacaggacggtttgtcttctccttgggcacctctgtcaacacggcatatctgcagatcaccagcctaaaggctgaggacactgccgtatattattgtgcgagagactatgtcaacagcaactggagttttgatctctggggccaagggacaatggtcaccgcttcttcaa	G. Papanikolaou Hospital
P3709	IgG	taaatccgataccaccaccatggagtttgggctgagctgggttttcctcgttgctcttttaagaggtgtccagtgtgaggtgcagctggtggagtctgggggaggcgtggtccggcctgggaggtccctgagactctcctgtgcagcctatggactcagcttcattagtaatgatatgcattgggtccgccaggctccaggcaaggggctggagtgggtggcagttatttcaaataatggagacaataaatactacgcaaactccgtgaagggccgattcaccatctccagagacaattccaacaacacactgtttctggaaatgagcagcctgagaggtgaaaacacggctgtctactactgtgtgaaatcacgtggatatgcttatggtaaaaggct…	G. Papanikolaou Hospital
P3710	IgG	caggtgcagctggcgcagtctggggctgaggtgaagaagcctggggcctcagtgatagtctcctgcaaggcgtctggatacaccttcatcaactatgatatcaactgggtgcggcaggcccctggacaggggctcgagtggatgggatggatgaatactagcagtcgagatactggctatgcacggaagttccagggcagagtcacctttaccagggacacctccatgagcacagcctacatggagttgagcgacttgagatctgaggacacggccgtctacttctgtgcgagaatgaattgtaataagaccagttgttttcaggaggctaattggttcgacccctggggccagggaaccctggtcaccgtctcctcaggtgagtcctaaccaccccct…	G. Papanikolaou Hospital
P3775	IgG	caggtgcaactggtggaatctgggggaaacgtggtccagcctgggaggtccctgagactctcctgtgcagcgtctggattaatttttagtaactatggcatgtactgggtccgccaggctccaggcaaggggctggagtgggtggcagttatatggtacgatggaagtaataaatattatgcagactctgtgaagggccgattcaccatatccagagacaattccaaaaacacgctgtatctgcaaatggatagcctgagactcgaagacacggccatgtattattgtgcgacagggggggccaagcaccttgatagcagtggttacacgtggaattggggccaggg	G. Papanikolaou Hospital
P3807	IgA	gacgtgcagttgttggagtctgggggaggcttggtacagactggggggtccctgagactctcctgtgtaggctctggattcatatttagagactacgccatgagttgggtccgccaggctccagggaagggcctggagtgggtctcagttatgagtggtagcggtgcaaacacatactacgcagactccgtgaagggccggttcaccatctccagagacaattccaagaacacggtctatctgcaactgagcagcctgagagccggggacacggccgtctattactgtgcgaaagaccgctttcaaggtcgcgggggaactcttgaatattggggccagggaaccctggtcaccgtctcctcag	G. Papanikolaou Hospital
P3913	IgA	caggtgcagctggtggagtctgggggaggcgtggtccagcctggggggtccctgagactctcctgtgcagcctctggattcaccttcagtctctctggcatgcactgggtccgccaggctccgggcgagggactggagtgggtggcagttatctcacatgatggaagtgagaaattttatcaagactccgtgaagggccgattctccatctccagagacaattccaagaacacggtggatctccagatgagcagcctgagcgctgaggacacggctatctattattgtacgaaaggaacggacctctatgatagtcgtgggttttatccctactaccacggtatggacgtctggggccaagggaccccggtcaccgtctccacaa	G. Papanikolaou Hospital
P3987	IgA	taaatcgataccaccaccatggagtttgggctgagctgggttttccttgttactcttttaaaaggtgtccagtgtgaagtgcaattggtggagtctgggggaaccgtggtacagcctggggggtccctgagactctcctgtgcagcctctggattcacctttgatgattataccatgcactgggtccgtcaacctccgggaaagggtctggagtgggtctctctgactacttgggatggtacaacaacatattatgcggactctgtgaagggccgcttcaccctctccagagacaacagcaaaaactccctgtttctgcaaatgaacagtctgacagctgaggacaccgccatctattactgcacaaagtccgtggacccttctatggtcacagatgct…	G. Papanikolaou Hospital
P405	IgG	ggtgaaacccacagagaccctcacgctgacctgcaccgtctctgggttctcactcaacaatgatagaatgggtgtgagctggatccgtcagcccccagggagggccctggagtggcttgcacacattttctcgaatgacgaaaaatcgtacaattcatctctgaagagcagactcagcatctccaaggacacctccaaaagtcaggtgctcctgatcatgaccaacgtggaccctgtggacacaggcacattttactgtgcacggatgattagaacgacttatggtatttggagtggtcatcacaccccgaactggtacttcgatatctggggccgtggcaccctggtcaccgtctcctca	G. Papanikolaou Hospital
P4078	IgA	gaggtacagttggtggagtctgggggagacttggtaaagacgggggggtccgttagactctcctgcgcagcctctggcttcgctttcgacaacgcctggatgacgtgggtccgccaggctccagggaaggggctggagtgggttggccagattaaaagtaaaattgatggtgggacaacagactacgctgcacccgtgaaaggcagattcaccatctcaagagatgattcaaggaacacgctctttctgcaactgaacagcctgaaaaccgaggacacagccgtgtattactgtatcacagtacactatgatagtcgtggtcatcacttctcctatgtctactggggccagggaaccctgttcaccgtctcctcaa	G. Papanikolaou Hospital
P4259	IgG	taaatctgataccaccaccatggagtttgggctgagctgggtcctcctcgttgctctcttaagaggtgtccagtgtcaggtgcaactggtggactctgggggaggcgtggtccagcctgggaggtccctgagactctcctgtgtagtctctggattcgacttcaatagttttgtcatgcactgggtccgccaggctccaggcaaggggctggagtgggtggcagttatatcatttgatggaagtgataaaaactatgcagactccgtgaggggccgattcaccatctccagagacaatcccaagaacacgctgtatttgcaaatgaacagcctgaaagctgaggacacggctgtgtactactgcgcgagagatcggggtggctatgaggaatactacct…	G. Papanikolaou Hospital
P4262	IgA	tacagtctggggctgacatgaagaggcctgggaccacggtgaaaatctcctgcaaggttgctggatacaccttcaccgcccagaacattcactgggtgcaacaggcccctggaaaacggcttgagtggatgggaattattgatcctgaagatggtgagacgaagtacgcagacaagttccggggcagagtcaccttaaccgcggacacgtctatagacacagcctacatggagctgaggaacctgagatctgatgacacggccgtgtattattgtgccagcgggtctagggcctactggggccagggaaccctgttcaccgtcttcctcaa	G. Papanikolaou Hospital
P4263	IgG	cagatcaccttgaaggagtccggtccaacattggtgagacccacacagaccctcaccctgacctgcaccttctctgggttctcactcaataccaatggagtgggtttgggtgtgggctggatccgtcagccccccggaaaggccctggagtgggtcgccctcatgtactggaatcaagataagcgctacaagacttctatgaggaatcgattaactatcaccagagacaacgccaggaagcaggtggcccttataattaccaacgtgggccctcaagacacggccacatattattgtgcgcgcagccagactcccaaattacaggtcatgggacctgaattctggggccagggaaccctgttcaccgtcttcctcaa	G. Papanikolaou Hospital
P4561	IgG	caggtgcagctggtggagtctgggggaggcgtggtccagcctgggacgtccctgacactctcctgtgcagcctctggattcagcttcaataattatgccatgcactgggtccgccagcctccaggcaaggggctggagtgggtggcaattgtgtcatctgatggaagttttaaggactatggtggttccgtggagggcccactcaccatctccagagacaactccaagaacacggtgtctctgtatttgagtagagtgagagctgaggacacggctatctattactgtgcgaaagatcgtggacttgtgggacctacttttgactttgaccactggggccagggaaccctgttcaccgtcttcctcaa	G. Papanikolaou Hospital
P4578	IgG	caggtccagttggtacagtctggggctgaggtgaagaagcctggggcctcagtgaaggtctcctgcaaggtttccggaaaaaccctcattgacttggccatgcactgggtgcgacagactcctggaatagggcttgagtggatgggaggttttgatcctgaagagggcgagacaatctacgcacagaagtttcagggcagactcaccatgacggaggacacatctacagacacagcgtacatggagttgagcggcctgagagctgacgacacggccgtctattactgtgcaaaagaagctgggagctcggatgcatttgatatctggggccaagggacaatggtcaccgtcttcttcaa	G. Papanikolaou Hospital
P4610	IgA	caggtgcagctgcaggagtcgggcccaggactggtgaagccttcggagaccctgtccctcacctgcactgtctctggtggctccatcgacagtttctactggagctggatccggcagcccccagggaaggcactggagtacattgggtatatccattacagtgggagcaccaactacaacccctccctcaagagtcgagtcactacatcagtagacacgtccaagaatcagttctccctgaagctgaactctgtgaccgctgcggacacggccgtctattactgtgcgagagccccggccagatattgtagtagtaccacctgctatttctggttcgaccgctggggccagggaaccctgttaac	G. Papanikolaou Hospital
P4707	IgG	gaagtgcagctggttgagtctgggggagtcgcggtacagcctggggggtccctgagactctcctgtgcagcctctggattcaactttgttgattatgccatgcactgggtccgtcaatctccggggaagggtctggagtgggtctctcttgtcagttgggatggtggtaccacatattacgcagactctgtgaggggccgattcaccatctccagagacaaaaccaaaaactccgtgtatctacaaatgaacagtctgagaactgaggacaccgccgtgtatttctgtgcaaaagacatatcgatgggggcctactacgcaatggacgtctggggccaagggaccccggtcaccgtctcctcaa	G. Papanikolaou Hospital
P4737	IgG	caggtgcagttggtgcaatctggggctgaggtgaagaagtctggggcctcaatgaaagtttcttgcaaggcatctggagacacctccaccccatattacatgcactgggtgcgacaggcccctggacaaggccttgagtggatgggaaaaatcaaccctagaggtgccatcacgaattacgcacagagtttccagggcagagtcaccatgaccagggacatgtccacgaggacagactatttggaactgaagagcctgggatctgaggacacggccgtgtattactgtgcgaccgggtcgcagtattatggttcggggccttttgagtactggggccagggaaccctgttcaccgtctcctca	G. Papanikolaou Hospital
P4859	IgG	caggtgcagctggtggagtctgggggaggcgtggtccagcctgggaggtccctgagactctcctgtgcagccactggattcagtttcagtagttatggcatgcactgggtccgccaggctccaggcaaggggctggaatgggtggctgttatatcatatgatgcaagcaatcaattctatgcagactccctgaagggccgattcagcatctccagagacaattccaagaacacgttatatctgcaaatgaacagtctgagaggtgaggacacggctgtgtatttctgtgcgaaagattcccttgacgaacaaaaacgtggatacgcctatgcctcctactttgactattggggccagggagccttggtcaccgtctcctcaggtaag	G. Papanikolaou Hospital
P5095	IgG	ggtgcagctggtgcagtctggggggggcgtggtccagcctggggggtccctgagactttcctgtgcagcctctggattcaccttcagcacttttggcatgcattgggtccgccaggctccagccaaggggctggagtggctggcagtcacatcagctgatggaagaaataactatcatatagactccgtgaagggccgattcaccatcgccagagacaattccagaaacactctatatctgcaaatgaatggcctgagagttgacgacacggctgtgtattactgtgcgaaagatggggggtcctacgatttttggagtggtaattccgcccactattacggcatggacgtctggggccaggggaccctggtcaccgtctcctcaa	G. Papanikolaou Hospital
P5208	IgA	caggtgcagctacaagagtcgggcccaggactggtgaagccttcccagaccctgtccctcacctgcactgtctctggtgactccctcagcagtgacactaaatactggagctggatccggcagcccgccgggaagggcctggagtggattgggcgtctctatcccagtgggagcgcgacatacaacccctccctcaagagtcgagtcctcatatccagagacacgtccaagaatcagttctccctgaagctgacctctgtgaccgccgcagactcggccatgtatttctgtgcgcgagagggaagtagcaactggcccgggttttcttacttcggtatggacgtctggggccaagggaccctggtcaccgtct	G. Papanikolaou Hospital
P5257	IgG	caccatggagtttgggctgagctgggttttccttgttgctattttaaaaggtgtccagtgtgaggtgcagctggtggagtccgggggaggcgtagttcagccgggggggtccctgagactctcctgtgcagcctctgggttcaccttcagtacctactggatgcactgggtccgccaagctccagggaagggcctggtgtgggtctcccgtgttgaaggcaatgggggtgacacaggctacggggactccgtgaagggccggttcaccgtctccagagacaacgccaagaacattctgtatttacaaatgagcaatctgagagtcgaggacacggctgtgtattactgtgcaagccgtcctgggggctggtccgcggtatactttgatctctggggccg…	G. Papanikolaou Hospital
P530	IgA	caggtgcagctgcaggagtcgggcccaggactggtgaaggtttcggagaccctgtccctcaattgcagtgtctctggtacctccattagtactttcttttggagctggatccggcagaccccagggaagggcctggagtggattggaaatatctattacactgggagtacaagctacaacccctccctcaggagtcgagtcaccatgtcagtggacacgtccaagaatcagttttccctggacctgatgtctgtgaccgctgcggacacggccacctattactgtgcgagagtccaccacttttgcagtgatactagttgcccctactggtgcttcgaactctggggccgcggcaccctggtcaccgtctcctca	G. Papanikolaou Hospital
P5378	IgG	caggtgcagctgcaggagtcgggcccaggactggtgaagccttcggggaccctgtccctcacctgcactgtctctggtacctccatcagcagtagtaactggtggacttgggtccgccagtccccagggaaggggctggagtggattggggaagtctttcataataacagcaccatctacaacccgtccctcaagagtcgagtcacgttatttacagacaagtccaagaaccagttccacctgaaagtgaactctgtgaccgccgcggacacggccgtctattactgtgcgaggacactttactacaactactactacatagacgtctggggcaaaggg	G. Papanikolaou Hospital
P5400	IgG	cagatacatctggtggagtcggggggagccttggtcaagcctggagggtccctgagactcgcctgtacagcctctggattcaatttcagtgactactacatgagttggctccgccaggctccagggaaggggctggagtggatttcatacgtcagtggtagtggcaggaccacattttacacagactctgtggagggccgattcgccatctccagggacaacgccaagaactcactgtacctgcaaatggacagcctgagagccgaggacacggccgtatattactgtgcgagagacttaatggacagtagtggtttaatatggggccagggcaccctggtcaccgtctcctcaa	G. Papanikolaou Hospital
P5553	IgG	gaggtgcaactggtggagtctgggggaggcttggtaaagcctggggggtcccttagactctcctgtgcagtctctggattcactttcattaacgcctggatgacctgggtccgccagcctccagggaaggggctggagtgggttggccgtattaaaggcaaaaatgacggtgggacaacatactacgctgcgcccgtggaaggcagattcatcatctcaagagatgattcaaaaaacacggtgtatctgcaattgaacagcctgaaaaccgaggacacagccgtgtactactgtaccacagattattggggtataacagtggcggggtatccgacatggggccagggaaccctggtcaccgtcttcctcaa	G. Papanikolaou Hospital
P5602	IgG	gaggtgcagctggtgcagtctggggcagaggtgaaaaagcccggagactctctgaagatctcctgtaaggtttccgggtacagctttaccacctactggatcggatgggtgcgccagatgcccgggaaaggtctggagtggatggggatcgtctatcctggtgactctgaggccagatacagcccgtccttcgaaggccacgtcaccatctcagtcgacaagtccatcagcaccgcctatttggagtggagcagcctgaaggcctccgactccgccatttattactgtgcgagacaggacggatttttgggggtttcaggatggttcgacccctggggccagggaaccctggtcaccgtctcctcaa	G. Papanikolaou Hospital
P5767	IgA	caggttcaattgctgcagtctggaggtgaggtgaagaagcctggggcctcagtgaaagtctcctgcaaggcctctagttacacctttaccagccatgggatcagctggctgcgacaggcccctggacacgggcttgagtggatgggatggatcagcactaacaatggtgacacaaactatgcacagaagttccagggcagagtcaccatgacgacagacacatccacgaccacagcctacatggaattgaggcgcctgagatctgacgacacggccgtctacttctgtgcgagagacaggggctactatggttcgaggacttatgcctctgcacactttgactactggggccagggaaccctggtcaccgtcttcctcaa	G. Papanikolaou Hospital
P5918	IgG	ggcctggtcaagcctggggggtccctgagactctcctgtgtcgcctctggattcaccttcaatagttatactatgaattgggtccgccaggctccagggaggggactggagtgggtctcatcccttagtaccagtgggaccaattacaaatattacgcaggctcagtgaagggccgattcgccatctccagagacgacgccaagaactcactttttctgcaaatgaacagcctgagagccgaagacacagcgatatattattgtgcgacttcctcgggtagggacgaggagggctactggggccaggg	G. Papanikolaou Hospital
P6008	IgA	caggtgcagctgctggagtctgggggaggcggggtccagcctgggaggtccctgagactctcctgtgcagcctctggattcactttcaaaaattatgctttgcactgggtccgccaggctccaggcaaggggctggagtgggtggcagtcatctcatttgatggatatagtaaattctacgtagattccgtgaagggccgattcaccatctccagagacaactccaagaacacgatgtccctgcagatgaacagcctgagacctgaggacacggctgtttatttttgtgtgagaggagttggtgggattttcggagtggcttactttgactattggggccagggaaccctggtcaccgtctcctcaa	G. Papanikolaou Hospital
P6066	IgG	gaagtgcagctggagcagtccggagcagaggtgaaaaagcccggggagtctctgaggatctcctgtaagagttccggatacaactttatcaactcctggatcagctgggtgcgccagacgcccgggaaaggcctggagtggatggggagatttgatcctagtgactcttatgtcaactataatccgtccttccaaggccacgtcaccttctcagctgacaaggccaccagcactgcctacctgcaatggagcagcctgaacacctcggacaccgccatatattattgtgcgagacatagggataatagtggctggactcccgttgacttctggggccagggaaccctggtcaccgtctcctcaa	G. Papanikolaou Hospital
P6152	IgA	cagttgcagttggtggagtctgggggaggcgtggtccagcctgggaagtccctgagactgtcctgtgaagcctctgggttcacgttcggcagctatggcatgcactgggtccgccaggctccaggcaaggggctggagtgggtggcaattatatcagatgatggaactagacatcgattcgcagactccgtgaagggccgattcaccatctccagagacaactccaagaatacattgtatctgcaactgaacagtctgagaattgacgacacggctgtttattactgtgtgaaagacgggggatatagtggctacagtcaggaggccaactggggccagggaaccctggtcaccgtcttcctcaa	G. Papanikolaou Hospital
P6232	IgG	gaggtgcagctgttggaatctgggggaggcttggtgcaccctggggggtccctgagactctcttgcgcagtctccggattcaggtttagcaactatgtcatgagttgggtccgccaggctccagggaaggggctgcagtgggtctcaggtattagtgatagtgggagaagcacacactacgcagactccgtgaagggccggttcaccatctccagagacaattccaagaacacgctctatttggaaatgaagaacctgagagccgaagacacggccgtatattactgtgcgaaagatcagtcgactggactgggatctactccttttgactactggggccagggaaccctggtcaccgtctcctcaa	G. Papanikolaou Hospital
P624	IgA	aggtgcagctgcaggagtctggcccaggcctggtgaagccttcggagaccctgtccctcacttgcactgtctctggtggctccatcagtagttactactggagctggatccggcagcccccagggaagggactggagtggattgggtatctctatggcactgggagcaccaagtacagcccctccctcaagagtcgagtctccatatccgcagacacgtcgaaaaaccagttctccctgaggctgacctctgcgaccactgcggacacggccgtttatttctgtgcgagggcttcggtggcaattccgtttgcctattggggccagggcaccctggtcaccgtctcctca	G. Papanikolaou Hospital
P6256	IgG	caggtcaccttgagggagtctggtcctgtgctggtgaaacccacagagaccctcacactgacctgcaccgtctctggcttctcactcgacaacggtcgagtaggtgtgagttggatccgtcagcccccggggaaggccctggagtggcttgcacaccttttttcgcatggcgaaaaatcctacaacacttctctgagggacagactcaccatctccaaggacatctccaaaagccaggtggtccttatgatgacgaacgtggaccctgtggacacagccacatattattgtgcacgggtctacatgtattacgatggacccgagggcttcgactactggggccagggaaccctggtcaccgtctcctcaa	G. Papanikolaou Hospital
P6267	IgG	caggtcaccttgagggagtctggtccagcgctggtgaaacccaaagagaccctcacactgacctgcaccttctctgggttctcactcaccaaaagtggaatgtgtgtgacctggattcgtcagcccccagggaaggccctggagtggcttgcacgcattgaatgggatgatgataaatattacagcgcatctctgaagaccagactcaccatctccaaggacacctccaaagacgaggtggtcctttcaatgaccaacatggaccacgtggacacagccacttattactgtgcacggattacttacggctccacctggtaccccacagttgactactggggccagggaaccctggtcaccgtctcctcaa	G. Papanikolaou Hospital
P6294	IgA	gacgtgcagctggtggagtctgggggaagtgtggtacggccgggggggtccctgagactctcctgtgcagcctctggattcacgtttgatgactatggaatgagctgggtccgccaagctccagggaaggggctgcagtgggtctctgatattaattggaatggtgtcagtataggttatgcagactctgtgaggggccgattcaccatctcgagagacaacgccaagaactccctgcatctccaaatgaacagcctgagagccgaggacacggccctatattactgtgcgaggcgtggatatagtggcgacgatagaggctttgacatctggggccaagggacaatggtcaccgtcttcttcaa	G. Papanikolaou Hospital
P6350	IgG	caggtcaccttgagggagtctggtcctgcgctggtgagacccacacagacccacacactgacctgcaccttctctgagttctcactcaacattgctggaacgtctgtgagctgggtccgtcagcccccagggaaggccctggagtggcttgcactcattgattgggatgatgatacatactacagtccatctctgaagaccaggctcaccctctccaaggacacctccaaaaaccaggtggtccttacaatgaccaacatggaccctatggacacagccacgtattactgtgtaggggcccggcctacggtggtggccccatttaatgactactactacgctatggacgtctggggccaagggaccacggtcaccgtctcctca	G. Papanikolaou Hospital
P6436	IgG	caagtacaactggtggagtctgggggaggcgtagtccagcctgggaggtccctgagactctcttgtgtagcctctggtttcgccttcgagtattatggattacactggcttcgccaggctccaggcaaggggctggagtgggtggctcatatattatttgatgggagtaagacatattatggagactccgtgaggggccgattcaccatctccagagacgactccaagaacaccctatttctggaaatgaccagcctgagacctgaggacacggccctgtattactgtgcgaaagatgggggaattaacggtgactatgcccccgggtactggggccagggaaccctggtcaccgtcttcctcaa	G. Papanikolaou Hospital
P6458	IgG	gaggtgctgctggtgcagcccggagtagaggtgaaaaagccgggggagtctctgaagatctcctgtaaagtttctggatatacctttaccaattactggatcggctgggtgcgccagatgcccgggaaaggcctggagtggatggggatcgtctatcctcgtgactctgaaaccagatacaacccgtccttcgaaggccaggtcaccatctcagccgacaagtccatcaccaccgcctacctgcagtgggacagactgaaggcctcggacaccgccatgtactactgtgcgagaatttatagcggcacctactatctggttgactactggggccagggaaccctggtcaccgtcttcctcaa	G. Papanikolaou Hospital
P6476	IgG	caggtgcagctggtggaggctgggggaggcgtggtccagcctgggaggtccctgagactctcctgtgcagcgtctggattcacgttcagtagttatggcatgcactgggtccgccaggctccaggcaagggactgcagtgggtggcagttatttggtttgacggaagtagaacctattatgcagattttgtgaagggccgatttatcatctccagagacaattccaagaacacgttgtctctggaaatgaacagcctgagagtcgaagacacggctgtgtattattgtgtcaaagtcggatattgtagtacgacaagctgcccaatcggcaatgcttttgatatctggggccgagggac	G. Papanikolaou Hospital
P6489	IgG	gaggtgcagttggtggagtctgggggaggcctgattaagtcgggggggtccctgagactctcctgtgcagcctctggattcagcttcagtggttataccatgagttgggtccgccaggttccagggaaggggctggagtgggtctcatcccttactagaagtagtgcttacatctactacgcagactcagtgaaggggcgattcaccatctccagagacaacgccaagaactcattgtatctgcaaatgaacagcctgagagccgaggacacggctgtatattattgtgtcttaagtagttctcattactatgctgatgaatccatccggcatggatattggggccagggaaccctggtcaccgtcttcctcaa	G. Papanikolaou Hospital
P6503	IgA	gaagcgcagctggtggagtctgggggaggcttggtacagcctggcaggtccctgagactctcctgtgcagcctctggattcacgtttgatgattacgccatgcactgggtccggcaaagtccagggaagggcctggagtgggtctcaggtattaattggaatactggaagtagagtctatgcggactctgtgagggcccgattcaccatctccagagacaacgccgagaactccctgcatctgcaaatgaacaatctgacagccgaggacacggccttatattactgtgtaaaagacgggagggaatacggtgacttctcgtattactttgactcttggggcccgggaaccctggtcaccgtcttcctcaa	G. Papanikolaou Hospital
P6569	IgG	caggtgcagctgcaggagtcgggcccaggactggtgaagccttcgcagaccctgtccctcacctgcactgtctctggtgactccatcagcactggtaattattactggagttggatccgtcagtccccagagacgggcctggagtggattggctacatctattacagtgggggcaccttctacaacccgtccctcaagagtcggattagtatgtcagtagacaagtccaagaaccagttctccctgaagatgacctctgtgactgccgctgacacggccgtctattactgtgccagaggtccggcgaagagcggttatcatacacccccaggaggagtttttgactactggggccagggaccacggtcaccgtcttcctcaa	G. Papanikolaou Hospital
P6579	IgG	cagatcaccttgcaggaatctggtcctgcgctggtgatacccacacagaccctcacgctgacctgcaccttctctgggttctcactcacttctggtggagtgggtgtggcctggatccgtcaggccccaggaaaggccctggagtggcttggaatcatttattggaatgatgataagcgctacagtccatctctgaagaacagactcaccatagtgaaggacacctccgaaaaccaggtggtccttacaatgaccgacatggatcctgtggacacagccacatattactgtgttcacacagattatcgattgcgatattttgactggttattttatggctttgactcctggggccagggaaccctggtcaccgtctccctcaa	G. Papanikolaou Hospital
P6601	IgG	caggtgcagctggtggagtctgggggaggcgtggtccagcctgggaggtccctgaggctctcctgtgcagcgtctggattcaccttcagtacctatggcatgcactgggtccgccaggctccaggcaaggggctggagtgggtggcaatcatatactatgatggcagtaatcagtattatgcagactccgtgaggggccgattcaccatctccagagacaattcgaagaacatggtttttttgcaaatgaacagcctgagggccgaggacacggctacatattactgtgcgagaactccactaagtacaatcacgatgtttagcggcatggacgtctggggccaagggaccacggtcaccgtc	G. Papanikolaou Hospital
P6664	IgA	caggggcagctggtgcagtctggggctgaggtgaagaagcctggggcctcagtgaaggtttcctgcaaggcatctagagaaaccttcacaggttactatatgcactgggtgcgacaggcccctggtcaaggccctgagtggatggcaacactcaaccctagtggaggttacacaacctacgcacggaagttccaggacagggtcaccatgaccagggacacgtccacgagcacagtctatatggaaatgagcagcctgagatctgaggacacggccacgtattactgtgggactgctaagggggatttctggagcagactcgacccgtggggcccggg	G. Papanikolaou Hospital
P6665	IgA	cagatcaccttgaaggagtctggtcctacgctggtgaaacccacacagaccctctcgctgacctgctccttctctgggttctcactcaacactcgtgaagtgggtgtgggctggatccgtcagcccccaggaaaggccctggagtggcttggaatcatttattgggatgatgataagcactacaatccatctctgaggagcaggctcaccttcaccaaggacacctccaaaaaccaggtggtccttacaatgaccaacatggaccctgtcgacacagccacatattactgtggacacagctccggtttcgatcttttgactcctacatattggggccagggaaccctggtcaccgtctcctcaa	G. Papanikolaou Hospital
P667	IgG	caggtgcagctggtgcagtctggggctgaggtgaagaagcccgggacctcagtgaaggtctcttgcaagacttctggatacactttcaccgacttctatgtgcactgggtgcgacaggccccgggacatgggcttgagtatttgggatggatcaaccccaacaatggcgccacaaactttgcacagaagtttcagggcagggtcaccatgaccagggacacgtccatcaccaccgcctacatggaactgagcagcttgcaatctgacgacacgggcgtctatttttgtgcgcgagatctggaaatggctggcattgtcgccgttggctactgggggcagggaaccctggtcaccgtctcctca	G. Papanikolaou Hospital
P6671	IgG	caggttcaacttgtgcagtctgaagctgaggtgaagaagcctggggcctcagtgaaggtctcctgcaaggcttctggttacatctttagtaattacggtgttagttgggtgcgacaggcccctggacaagggcttgagtggatgggatggatcagcgcttacaatggcaacacactctatgcacagaagttccaggacagagtcaccatgactacagacacatccacgagcaccgcctacatggagctgaggagcctgagatctgacgacacggccgtctattactgtgcgcgagaggtcccggtgcttgctgctactcttcatgactactggggccagggaaccctggtcaccgtctcctca	G. Papanikolaou Hospital
P6691	IgG	cagctgcaactgcaggcgtcgggcccgggactggttaagccttcggagaccctgtccctcacctgcagtgtctctactgtctccatcagcactagttattactactgggcctggatccgccagcccccagggaaggggccggagtggattgggactatcttttctactgggagcacctactccaacccgtccctcaagagtcgagtcaccatatccgtagacacgtccaagaatcagttctccctgaacctgacctctgtgaccgccgcagacacggctgtctattactgtgcgagtgcaattccctataccagtggccgggggtactatgactactggggccagggaaccctggtcaccgtcttcctcaa	G. Papanikolaou Hospital
P6692	IgG	caggtgcagctggtgcagtctggggctgaggtgaggaagcctggggcctcagtgaaggtttcctgcaaggcttctggatacaccttcaccaggtactatatgcactgggtgcgacaggcccctggacaagggcttgagtggatgggaataatcaaccctaatggtggtcacacaaagtacgcagagaagttccagggcagagtcacgttgaccagggacacgtccacgaccacagtctacatggaagtgagcagcctgaggtctgaggacacggccgtgtattactgtgcgagagatcgggatatagcagggacctacggtatggacgtctggggccaagggaccacggtcaccgtcttcctcaa	G. Papanikolaou Hospital
P6694	IgG	caggtgcagctgcaggagtcgggcccaggactggtgaagccttcggagaccctgtccctcacctgcactgtctctggtggttccatcactggttccttctggagctggatccggcaggtcccagggaagggtctgcagtggattgggtacatctataacagtgaaaatagccacttcaacccctccctcaagagtcgactcaccatgtcactagacacgtccaagaaccaattctccctgaagctgacctctgtgaccgctgcggacacggccatatactactgtgcgagaccttatgacgatatttcgactggatccctgattgatgcttttgatatctggggcccagggacaatggtcaccgtctcttcaa	G. Papanikolaou Hospital
P6738	IgG	gaggtgcagttgttggagtcggggggaggcttggtgcagcctggggggtccctgagactctcctgtgcagcctctggattcacctttagcaactttgccatgacctgggtccgccaggttccagggaaggggctggagtgggtctcagttattagttatagtggtggtagttcatactacgcagactccgtgaagggccggttcaccttgtccagagacaattccaagaacctggtgaatctgcaaatgaacagcctgacaaccgaagacacggccgtatactactgtgcgaagagtccaaaccgcgtctacaactggaacgacgattactttgactactggggccgggg	G. Papanikolaou Hospital
P6810	IgG	gaggtgacggtggagcaatctgggggaggtttggtccagcctggggggtccctgagactctcctgtgtagcctctcgattcagtttcagtagttacgacatgacttgggtccgccaagttccaggaaaggggctggaatgggtctcaagcattagtggtaatggtgaaacatactacgcagactccgtgaagggccggttcagcatctccagagacaactccaagaataccgtgtctctgcaaatgaccaacgtaagagtcgaggacacggccatgtattattgtgcgaaagatggccctcgcagttcgcctgtaaagtggttcgacccctggggccagggaaccctggtcaccgtctcct	G. Papanikolaou Hospital
P6905	IgA	caactgcagctgcaggagtcgggcccaggactggtgaagccttcggggaccctgtccctcacctgcactgtctctggtggctccgtcagcagtgttagctggtggagttgggtccgccagcccccggggaaggggctggagtggcttggtaaattctatcatcttgggatcgccaactacaacccgtccctcatgagtcgagtcaccatatcagtagacaagtccaagaaccagttctccctgaatctgacttctgtgaccgccgcggacacggccgtgtattactgtgcgagagagtttagagacaagtctgggaactccggcatggacgtctggggccaagggaccacggtcaccgtctcctcaa	G. Papanikolaou Hospital
P6944	IgG	gaggtgcagatagtggagtctgggggaggcttggtccagcctgaggggtccctgagagtctcctgtggaatctctggatttgcgaggggcagctattggacgagctgggtccgccaggctccagggaaggggctggagtgggtggccagcatgaaggaagatggatcggaggaatactatttggactctgtgaagggacgattcaccatctccagagacagtggcaagaattcattgtctttgaatatgcatagtctgagagtcgaggacacggctctttactactgtgcgcgccgacctgtaactggaactctcgggaattggtatttcgatctctggggccgcgg	G. Papanikolaou Hospital
P6953	IgG	caggtgcagctgcaggagtcgggcccaggactggtgaagccttcggacaccctgtcactcacttgcactgtctctggtgactccatcagtagtttctcctggagttggatccggcagcccccaggaaagggactggagtggattggacatctctcttacactgggagcaccaattacaactcctccctcaggagtcgagtcaacatttttgcagacacgtccaagaaccagttctccctgaagttgacatctgtgaccgatgcggacacggccaaatatttctgtgcgagaaatcttagagatggctataacacctactggtacttcgatctctggggccgtggcaccctggtcaccgtc	G. Papanikolaou Hospital
P7025	IgG	cagatcaccttgaaggagtctggtcctacgctggtgaaacccacacagaccctcacactgacctgcaccttctccggattctcactcaccactagtggagtgggtgtgggctggatccgtcagcccccaggaaaggccctggagtggcttgcagtcatttattggaattatgatcaccgttacagcccatctctgaagaacaggctcaccatcaccagggacacctccaaaaatgaggtggtccttacaatgaccaacatggaccctgtggacacagccacatattattgtgcacatatccatagagatggctacaatcacgctgcttttgatatctggggccaagggacaatggtcaccgtc	G. Papanikolaou Hospital
P71	IgG	cagctggtgcagtctggagctgaggtgaagaagcctggggcctcaatgaaggtctcctgtaaggcttctggttacacctttagcaactatggtatcagctgggtgcgacaggcccctggacaagggcttgagtggatgggatggattagcgcttacaatggtgacagcaactatgcacagaagttccaggacagagtcaccatgaccacagacacatccacgaatacatcctacatggagctgaggagcctgagatctgacgacacggccatgtattactgtgcgagagatcaaaagtccggcagttttggggtgggatggggttcgtactttgatgatagtggtgatgtaatccttgaccactggggccaaggaaccctggtcac	G. Papanikolaou Hospital
P7198	IgG	caggtgcagttggtggagtctgggggaggcgtggtccagcctgggaggtccctgagactctcctgtgcaacctctggattcaccttcagtacctttggcatgcactgggtcaggcagcctccaggcaaggggctggagtgggtggcaattatatctaacgacgggagtgagagatactatgcagactccgtgaagggccgattcaccatctccagagacagttccagggacacggtttatctggaaatggacaacctaagtactgaagacacggctgtatactactgcgcgaaaagtggaagagggtgggagctacttacctttgactcctggggccaggg	G. Papanikolaou Hospital
P7268	IgG	cggagaccctgtccctcacctgcagtgtctctggttacttcatcagcagtggttattactggggctggatccggcagtctccagggaaggggctggagtggattgggagtatccatcacagtgggaccactgagaacaacccgtccctcaagagtcgagtcatcatatcagtggacacgtccaagaatcagttctccctgaagctgacgtctgtggccgccgcagacatggccgtctattattgtgcgcgggtgcggagaggagtcggaatagactactggggccagggaaccctggtcaccgtctcctcaa	G. Papanikolaou Hospital
P7274	IgG	gtacaactggtgcaatctgggggaggcgtggtccagcctggggggtccctgagactctcctgtgtagcctctggattcacctttaggaacttctggatgacctgggtccgccagactccagggaaggggctggagtgggtggccagcatgaaggaggatggaagcgagagatacaatgtggactctgtgaagggccgcttcaccatctccagagacaataccaagaactcattgtatttggagatgaacagcctgagagccgaggacacggccttttatttctgtgcgagagggatatatgattacgtttgggataattatcccacggcgttctactttgattactggggccaggg	G. Papanikolaou Hospital
P7423	IgG	gaggtgcagctggtggagtctgggggaggcttggtaaagccgggggggtctctaagactctcctgtgtagcctctggattcactttcactaacggctggatgagctgggtccgccaggctccagggaaggggctggagtggattggccgtattaaaagcaagtctgatggtgggaccacagactacgctgcacccgtgaaaggcagattcactatctcaagagatgactcaaagcagacactgtatctacaaatggacagcctggagaccgaggacacagccgtgtattactgtaccacagccaacgcgtataattatgatgacagtatttattactacgcgtcggcggactactggggccaggg	G. Papanikolaou Hospital
P7481	IgG	caggtgcagctggtggagtctgggggaggcttggtcaggcctggagggtccctgagactctcctgcgtagcctctggattcaccttcagtgactattacatgacctggatccgccaggctccagggaaggggctggagtggatttcatacatgagtagtagcagtcattacacaaactacgccgactctgtgaagggccgattcaccatctccagagacaacgccaaaaactcactgtatctccagatgaacagcctgagagtcgaggacacggctatttattactgtgcgagagaacgttgtacggaaaccagctgcccgagcagttttgacttctggggccgggg	G. Papanikolaou Hospital
P7844	IgG	caggtgcagctgcaggagtcgggcccaggactggtgaggccttcacagaccctgtccctcacgtgcactgtctctggtgactccatcaactattatgattactactggagttggatccgccagcccccagggaagggcctggagtggattgggaacgtctattacagtgggagcacccacaacaacccgtccctcaagagtcgtgttaccatatccgttgacacgtccaacaaccagttctccctgaggctgacctctgtgactgccgcagacacggccgtctattactgtgccagagaaacccctgggggtacagtcaactggttcgacacctggggccaggga	G. Papanikolaou Hospital
P790	IgG	caggtgcagctggtggagtctgggggaggcgtggtccagcctgggaggtccctgagactctcctgtgcagcctctggattcacctttagtaattatggcatgcactgggtccgccaggctccaggcaaggggctggagtgggtggcagtaatatcagatgatggaaataataaacactatgcagactccgtggagggccgattcaccatctccagagacagttccaagaatatgctgtatctgcaaatgaacagcctgaaaactgaggacacggctatatattactgtgcgaagacccactgggctcgtgtcttggtagggcgagggagttcctttgactactggggccagggaaccctggtcaccgtctcctca	G. Papanikolaou Hospital
P7930	IgA	caggtggagttggcggagtcggggggaggcgtggtccagcctgggaggtccctgaggctctcctgtgtagcgtctggattcaccttcaacaaatatggcatgaactgggtccgccaggctccaggcaaggggctggagtgggtggcagttatatggcatgatggaagtaacagatactatttagactccgtgaggggccgattcaccatctccagagacaattccaagaacaaggtgtctctggaaatgaccagcctgacagtcgaagacacgggtgtctattactgtgcgagagatcgtgtagcagtggctggaaacctggaaagatactgcaaccctatggacgtctggggccaagg	G. Papanikolaou Hospital
P8131	IgG	gaagagcagatggtggagtctgggggaggcttagcgcagccgggggggtccctgaaactctcctgtacagcctctggattcgccttcgaagcctatacggtgatgtgggttcgtcaggctccagggaaggggctggagtggcttgcatacattggaagaggatcgacttccacatactacgcagactctgtgaagggccgattcaccatctccagagacaacgccaagaggttactgtctctgcaaatgaatggcctgagagacgaggacaacggtctttattattgtgcgagtgtttatcacgatattttgactggctattattccgactactggggccaggg	G. Papanikolaou Hospital
P86	IgA	gtgcagctggtggagtctgggggagacttggtccagccgggggggtccctgagactctcctgtgaagactctgaattcacctttggtaactatgagatgagctgggtccgccaggctccagggaaggggctggagtgggtggccaacataaaatatgatggaagtgagagacattacgtggactctgtgaagggccgattcaccatctccagagacaacgccaggaacacactctatctgcaaatgaacagcctgagagtcgaggacacagctatttattactgtgcgagagatcagggcagttttggtttcactgactggggccagggaaccctggtcaccgtctcctc	G. Papanikolaou Hospital
P8802	IgG	caggtgcagttgcgggagtcgggcccaggactggtgaagccttcacagaccctgtccctcacctgcactgtctctggtgcctccctcaaaaaaaatgatgactactggacttggatccgccagcccccggggaagggcctggagtggcttgcatacatctactccagtggggcctcctactacaaaccgtccctcaagagtcgacttgtcatatcgcttgacacgtccaagaatcaattctccctgaacatgagctctgtgactgccgcagacacggccgtgtattactgtgccagaattttttcccgtccgtgggcccttgactcctggggccaaggaaccctggtcaccgtctcctcaa	G. Papanikolaou Hospital
P8832	IgG	caggtgcagttggtgcaatctgggggtcaggtgaggaagcctggggcctcagtgagggtctcctgtaagacttctggatacatcttcaccgcctattatatacactggatacgacaggcccctggacaaggccttgagtggatgggacgaatcgaccctaatagtggtgacacaaggtattcacagaaatttcagggcagggtctccatcaccagggacacgtccctcagcacagcctacatggagatgagaaatctgagatctgacgacacggccattttttactgtgcgaatgacatcgcagattggggccaggg	G. Papanikolaou Hospital
P8835	IgG	caggcgcagttggtggagtctgggggagacgtggcccagcctgggaggtccctgagactctcctgtacaggctctggattcagtttcagtgaatatggtgtccattgggtccgccaggctccaggcaaggggctggaatgggtggcagttatctcatatgatggcagtaataaatattatgcagactctgtgaagggccgattcaccatctccagagacaattccaagaacgcagtctttctacaaatgaacggtctgagaactgaagacacggctgtctattactgtgcgaaagatttacagcagatgattcggggctctgctatggacgtgtggggccaaggcaccctggtcaccgtcttcctcaa	G. Papanikolaou Hospital
P8956	IgG	tcaccttgaaggagtctggtcctgcactggtgaagcccacgcggaccctcacgctgacctgcaccttctctggcttctcactcagcactagcggagtgagtgtgggttggatccgtcagcccccagggaaggccctggagtggctcgcactcatttattggaatgatgataaacgctacagtccatctatgaagagcaggctcaccatcaccaaggacacctccgaaaaccaggtggtccttacagtgactaatacggaccctgtggacacagccacatattactgtgtccacagcacctctaagacgtatcattttaattcggggaatgattacagggggagtgcttttgatatctggggccaagggac	G. Papanikolaou Hospital
P9621	IgG	caggtgcagctggtggagtctgggggaggcgtggtccagcctgggaggtccctgagactctcctgtgcagcgtctggattcaccttcagtagtcatggcatgcactgggtccgccaggccccaggcaaggggctggagtgggtggcagttgtatgggatgatggaagtaataaatattatgcagactccgtgaagggccgattcaccatctccagagacaatgccaagaacacactgtttctacagatgaacagcctgagagccgaggacacggctgtttattactgtgcgagagatcagtctgtttcaggggtcccacatgtaacactggactactggggccagggaaccctggtcaccgtctcctcaa	G. Papanikolaou Hospital
P9937	IgA	gaagtgcagctggtgacatctgggggaggcgtggtacagcctggggggtccctgagactctcctgttcagcctctggattcaagttttatgattatgccatgcactgggtccgtcaacctccagggaagggtctggagtgggtctctcttattagtggcgatggtactagtgcatactatgcagactctctgaagggccgattcaccgtctccagagacaacagcagaaactccctctatctgcaaatgaccagtctaagatctgacgacaccgccttgtattactgtgcaaaagtgccctcctcttccccgtaccagcttgactactggggccagggaaccctggtcaccgtctcctcaa	G. Papanikolaou Hospital
P995	IgG	ggtcaccttgagggagtctggtcctgcgctggtgaaacccacacagaccctcacactgacctgcaccttctctgggttctcactcagcactaatggaatgtgtgtgagctggatccgtcagcccccagggaaggccctggagtggcttgcacgcattgattgggatggcgataaatactacagcacatctctgaagaccaggctcaccatctccaaggacacctccaaaaaccaagtggtccttacagtgaccaacatggaccctgtggacacagccacttattactgtgctcgcggagatgttggtggtttttctcctttttttttcggctggggccagggaaccctggtcaccgtctcct	G. Papanikolaou Hospital
PMM10075	IgG	caggcgcagctgctggagtcgggccccggactggtgaagccctcggagaccctgtccctcacttgcactgtctctggtgcctcccttagtagttactactggagttggatccgccagcccgccgggaaggggctggagtggattggacgtgtctctaccagtgggaagaccaactccaacccttccctcaagagccgcatcaccatgtcaacagacacgtccaagagccagttctccctgcaattgaggtctgtgacggccgcggacacggccgtctactactgtgcgagagatcgggggggtttgggattgactgattggggccagggaaccctggtcaccgtctcctcaaa	G. Papanikolaou Hospital
PMM10264	IgG	caggtgcacctggtgcagtctggggctgaggtgaagaagcctggggcctcagtgaagatctcctgcaaggcttctggatacaagttcaccgactactatatgcactggttgcggcaggcccctggacaggggctggagtggctggggtggatcagccccaacattggtggcacaaattatgcacagaagtttcggggctgggtcaccatgaccataaactcgtccattagcacagtcttcatggaggtgcaaagtctgaaatttgacgacacggccgtatactactgtgcgactgctggagcgtttgggtcggggagttactttgagtactggggccagggaaccctggtcaccg	G. Papanikolaou Hospital
PMM10275	IgG	gaggttcagctgttgcagtctgggggaggcttgatacagcctggggggtccctgacactctcctgttcaacctctggattcagctttagtaactatgccatgagctgggtccgccaggctccagggaagggactggagtgggtctcagggcttagtggtactggtggcaacacttactacgctgactccgtgaagggccggttcaccattaccagagacaattccaaggacacactgtatctacatatgaacagcctgagagccgaggacacggccgtatattactgtgcgaaagaacctctgagtattcacctcagaacttatttcgacccctggggccagggaaccctggtcaccg	G. Papanikolaou Hospital
PMM11	IgG	agtcggggccaggactggtgaagccttcggggaccctgtccctcacctgcactgtctctggagtctccataagtagcagtaactggtgggcttgggtccgccagcccccagggaagggcctggaatggatcggggaaatctatcatagtggaaaggcctactacagcccgtccctcaggagtcgagtctccatttcagtgcagaactccaagaatcagttttccctaaagttgacctctgtgacggccgcggacacggccgtgtattactgtgcgaggggcggcgtcggtattattcacaaatattaccttgaactttggggccaaggtaccctggt	G. Papanikolaou Hospital
PMM16	IgG	gacgtgcagctggtggagtctgggggaggcttggtccagcctggggggtccctgagactctcctgtgcagcctctggattcacttttaatacctattggatgtcctgggtccgccaggctccagggaaggggctggagtgggtggccaacataaaggaagatggaagtaagaaattctatgtggactctgtgaagggccgattcaccatctccagagacaacgccaagaactcactggatctgctaatgaccagcctgagagccgaggacacggccgtttattactgtgtcagagtcgcgcagcacatggtagttaactggttcgacccctggggccagggcaccctggtcaccgtctcctcaa	G. Papanikolaou Hospital
PMM22	IgG	ctggtggagtctgggggaggcgtggtacggcctggggggtccctgagactctcctgtgcagcctctggattcacctttgatgattatggcatgagctgggtccgccaagttccagggaagggactggagtgggtctctggtatcaattggaatggtgggaccacaggctatgcagactctgtggagggccgattcaccatctccagagacagcgccaagaaatctctctatttggaaatgaacagtctgagagccgaggacacggccttgtatcgctgtgcgagagaagggtattgtggtggtggtggctgcgggcctaattattactacggcatggacgtctggggccaagg	G. Papanikolaou Hospital
TO100UV	IgA	gaggtgcagctggtggagtccgggggaggcttagttcagcctggggggtccctgagactctcctgtgcagcctctggattcaccttcagtagctactggatgcactgggtccgccaagctccagggaaggggctggtgtgggtctcacgtattaatagtgatgggagtagcacaagctacgcggactccgtgaagggccgattcaccgtctccagagacaatgccaagaacacgctgtatttggaaatgaacagtctgagagccgacacggcggtgtattactgtgcaacagaggcggtgggatatggggctcgcttcgacaactggggccagggaaccctggtcaccgtctcctca	Hematology Division, University of Turin
TO101JE	IgG	gaagtgcagctggtggagtctgggggaggcttggtacagcctggcaggtccctgagactctcctgcgcagctcctggattcacctttgatgatcatgccatgcactgggtccggcaagttccagggaagggcctggagtgggtctcaggtattagttgggatggtggtgccatagcctatgcggactctgtgaagggccgattcaccatctccagagacaacgccaggaactccctctatctggacatgaacagtctaaaagttgaagacacggccttgtatttctgtgcaaaagatattgggtcgggtcttgttgtggtggtagctgcacctaggacacctactaccgggttggacgtctggggccaggggaccctggtcaccctctcctca	Hematology Division, University of Turin
TO102DI	IgG	tgaactgggtccgacaatctccagggaagggcctggagtgggtctcaggtattagttggaatagtggtagtatagcctatgcggactctgtgaagggccgattcaccatctccagagacaacgccaagaactccctatatctgcaaatgaacagtctgagacctgaggacacggccttctattactgtggaaaagatattcgggggggtcccaatggaggcccctttaccagctgcgtgattgactcctggggccagggaaccctggtcaccgtctcctcaggta	Hematology Division, University of Turin
TO104BA	IgG	tatgccatgcactggatccggcaatctccagggaagggcctggaatgggtctcaagtattaattggaatactgataatatagattatgcggactctgtgaagggccgattcaccatctccagagacaacgccaagaactccctgtatctgcaaatgaacagtctgacaaacgacgatacggccgtctattattgtgcaaggagtgtgggccacggtgacactggtcgggccccgctcgggaagaaatactggcccttcgatgtctggggccggggcaccctggtcaccgtctcctcaggtaaa	Hematology Division, University of Turin
TO105PR	IgA	tgcactgggtccggcaaactccagggaagggcctggagtgggtctcaggtattgtttggaatagtgctaagatagcctatgcggagtctgtgaagggccgattcaccatctccagagacaacgtcaagaagtccctgtatctgcaaatgaacagtctgagagctgaggacaccgccttctatttctgtgtaacgggaaacaacgggcagcagcccgttctggccgcggaagtttttgactattggggccagggaaccctggtcaccgtctcctcaggt	Hematology Division, University of Turin
TO107C	IgA	cgtctctggtgactcctttagtaatggttcttattcctggagatggatcacggctcccccggggacgggcctggagtggattgccttcatctttcaaagtgggacctcctgttacaaagggtccctcaagagtcgactgaccatgtcaggagtcccgtccaacaatcaatgctcagtcccgtccaacaatcaatgctccctgagactgagctctgtgactgccgcagacacgcccgtgtattactgcgccacccccggtgttcttcgatttttggggctccttgtgtcaaatcttggcctctttgactattggggccagggaaccctggtcaccgtctcctcaggta	Hematology Division, University of Turin
TO110CE	IgA	tccttcagtggttacttctggaactggatccgccagcccccagggaaggggctggagtggattggggaaatcaatcatagtggaagcaccaactacaacccgtccctcaagagtcgagttaccatttcagtagacacgtccaagaaccaattctccctgaaggtaaactctgtgaccgccgcggacacggctatatatcattgtgcgagaggacgcttttatgattacgtttgggggagttatcgttattcaccatccgtctttgacttttggggccagggaaccctggtcaccgtctcctcaggtatgc	Hematology Division, University of Turin
TO114MA	IgG	cctactggacctggatccggcagcccgccgggggggggctcgagtggatcgggcgtgtctatgccagcgggcacaccaattacaatccctccctcaaaaatcgagtcgacatgtcagttgacacgtccaagaaccacttctccctggaactgagttctgtgaccgccgcagacacggccgtctattactgtgcgagagatcccctccgtagagatggctacaattacgcctttgaccactggggccacggaaccctggtcaccgtctcctcaggta	Hematology Division, University of Turin
TO115AC	IgG	caggtgcagctgcaggagtcgggcccaggactggtgaagccttcggagaccctgtccctcacctgctctgtgtctggggtctccatcactcgtaactactggagctggatccgccaggccccagggaagggactggagtggattgcatatatctattacagtgacagcaccaattacaacccggccctccagagtcgagtcaccatatccaaagacaagtccaaaaatcaggtgtttctgggcttgaggtctgtgacagctgcggacacagccgtatatttctgtgcaagaagcgactatgaggttccttttattcatggggccagggggaccctggtcaccgtctcttca	Hematology Division, University of Turin
TO118BA	IgA	caggtgcagctgcaggagtcgggccca...ggactggtgaagccttcggagaccctgtcctcacctgcactgtctctggtggctccatcagtagttactactggagttggctccggcagcccccaggcaagggactggagtggcttgggtatgtctattatagtgagacccccaactacaatccctccctcaacagtcgagtcatcatatcagtggacacgtccaagaaccacttctccctgaagctgacctctgtgaccgccgcagacacggccgtatattattgtgcgagtcgggagttactcctacattttgacaactggggccagggaaccctggtcaccgtctcctca	Hematology Division, University of Turin
TO120GG	IgG	ctggatcgcctgggtgcgccagatgcccgggaaaggcctggagtggatgggaatcatctaccctggtgactctgataccggatacaacccgtccttccaaggccaggtcaccatctcagccgacaagtccaccagcaccgcctacctgcagtggagcagcctgcaggcctcggacaccgccatctattactgtgcgagacggacaactggaacttacgggggacttgacttgtggggccagggaaccctggtcaccgtctcctcaggta	Hematology Division, University of Turin
TO121RM	IgA	gaggtgcagctggtgcagtctggagcagaggtgaaaaagcccggggagtctctgaagatctcctgtaagggttctggatacaggtttaccgccttctggatcggctgggtgcgccagatgcccggaaaaggcctggagtggatggggtccatctatccaagtgactctgatacttcatacagcccgtctttccaaggccaagtctccatctcagccgacaaggacatcagtaccgcccacttgtactggagcagcctgagagcctcggacaccgccttgtattactgtgcgagggcgggattcataactgcaactaggaggggtgtgggtgcttttgatatctggggccaagggaccctggtaaccgtctcttcag	Hematology Division, University of Turin
TO123FR	IgA	ctctgaagatctcctgtaagggttctggatacagcttttccacctactggatcggctgggtgcgccagatgcccgggaaaggcctggagtggatgggggtcatctatcctggtgactctgatatcagatacagtccgtccttccaagggcaagtcaccatctcagccgacaagtccatcagcactgtctacctgcagtggagtagcctgaaggcctcggacaccgccatgtattactgcgcgagacgttttctccacgtcgcagttgttatacatgatgcttttgatgtgtggggccaagggacaatggtcaccgtctcttca	Hematology Division, University of Turin
TO124BA	IgG	ctactggatcggctgggtgcgccagatgcccggggaaggcctgcaatggatggggatgatcaaacctcgagactctgataccaaatatagcccgtccttccaagggcgcatctccatgtcagccgacaacgacaactccatcactaccacctatttggagtggagtcgcctgaaggccgcggacaccggcgtttattactgtgcgcgacgacgggaggactacggtggcccacgagaatattacgacccctggggccaggggaccctggtcaccgtctcctcaggta	Hematology Division, University of Turin
TO16MS	IgG	ttctctgggttctcactcagcactcctggaatgcgtgtgagctggatccgtcagcccccagggaaggccctggagtggattgcacgcaatgattggaatgataataaattatacagcacatctctgaagaccaggctcaccatctccaaggacacctccaaaaacgaggtggtccttacgttgaccaacgtgggccctgtggacacaggcacttatttctgtgcacggtccggatattactttgaaggcaatacttatcactacgggaactactttgactactggggccagggaaccctggtcaccgtctcctcaggt	Hematology Division, University of Turin
TO17SG	IgG	gcaccttctctgggttctcactgagaactagtggaatgtgtgtgagttggatccgccagcccccagggaaggccctggagtggcttgcactcattgactgggctgaggataaattctacagcacatctctgaagaccagggtcaccatctccaaggacacctccgaaaaccaggtggtcctcacaatgaccaacatggaccctgcggacacagccacgtattactgtgcacgaataagtcgtgcttattactttgactactggggccagggaaccctggtcaccgtctcctcaggta	Hematology Division, University of Turin
TO19MB	IgG	agtgactactacatgacctggatccgccaggctccagggaagggcctggaatggatttcatacattagtactcgtggcactgacgtcaactacgcagactctgtgaagggccgattcaccatctccagggacaacgccaagaacttattgtatctgcaaatgaataacctgagagccgaggacacggccgtatattattgtgcgaaggacggacagtacgattacgatcgggggacttatcgtgattccccgcgctggggccagggaaccctggtcaccgtctcctcaggta	Hematology Division, University of Turin
TO1CS	IgA	cctcagtgaaggtctcctgcaaggcttctggatataccttcaacggccactatatgcactggctgcgacaggcccctggacaagggcttgagtggatgggaaggatcaatcttcaccaaggtggcacagagtatgcacagaagtttcagggcagggtcaccttgaccagggacaggtccatgaatacagcctacatggacctgagcggcctgaaatctgacgacacggccgtgtattactgtgcgaaatcgggggaggcgagttttactctggctcggggaatgattttaacaaatataatctattactatcgcatggacgtctggggccaaggaaccctggtcaccgtc	Hematology Division, University of Turin
TO22TF	IgA	agtaacgcctggatgaactgggtccgccaggctccagggaaggggctggagtgggttggccgtattaaaagcaaaagtgatggtgggccaacagagtacgctgcacccgtgaaaggcagattcaccatctcaagagatgattcaaaaaacacgctgtatctgcaaatgagcgacctgaaaaccgaggacacagccgtgtattattgtaccacagattggccgttaacggtttttccatttgggaactactggagccagggaaccctggtcaccgtctcctcaggt	Hematology Division, University of Turin
TO23FC	IgG	gaggtgcagctggtggagtctgggggaggcttggtaaagcctggggggtcccttagactctcctgtgcagcctctggattcactttcagtaacgcctggatgagctgggtccgccaggctccagggaaggggctggagtgggttggccgtattaaaagcaaaactgatggtggggctagagactacgctgcacccgtgaaaggcagattcgccatctcaagagaagactcaaaaaacaccctgtatctccaaatgaacagcctgagaaacgaggacacagccgtgtattattgcaccacatcagcgaattattatggttgggggactttacatccctttgattcctggggccagggaaccctggtcaccgtctcctcag	Hematology Division, University of Turin
TO27VG	IgG	agtaacgcctggatgaactgggtccgccaggctccagggaaggggctggagtgggtcggccgtattaaaagtacacctgatggtgggacaagagactacaatgtagccctgaaaggcagattcaccatctcaagagacgactcaaaaaacacactgtttctgcaaatgtacaacctgaacaatgaggacacagccatgtattattgtaccacagatccggaattctatgacagcgttggttactaccgtagttactggggccagggaaccctggtcaccgtctcctca	Hematology Division, University of Turin
TO30CG	IgG	gctgggtccgccaagctccagggaaggggctggagtgggtctctggtattgattggaatggtgagactacaggttattcagactctgtgaagggccgattcatcatctccagagacaacgccaagaactccctgtatctgcaaatgaacagtctgagagtcgaggacacggccttgtattactgtgcgaggataagagtggctggtaagccccagtactactttgactggtggggccagggaaccctggtcaccgtctcctcaggta	Hematology Division, University of Turin
TO31BN	IgG	tgaattggctccgccaggctccagggaagggactggagtgggtcgcatcaattagtattagaagcagctacattttctacgcgaactcagtgaagggccgattcaccatctccagagacaacgccaggaactccctatatctgcagatgaacagcctgagagccgaggacacggctctctattattgtgcgagcgctcttaattacggttcggggaataaatactactggtacttcgatatctggggccgtggcaccctggtcaccgtctcctca	Hematology Division, University of Turin
TO37A	IgA	gaggtgcagctgttggagtctgggggaggcttggtacagcctggggggtccctgagactctcctgtgcagcctctggattcacctttagcagctatgccatgagctgggtccgccaggttccaggaaaggggctggagtgggtctcaggtcttagtggtcgtggaagtgccacatactacgcagactccntgaaggggccgttcaccatctccagagacaattccaagcacacgctgtatgtgcaaatgcacagcctgagagccgacgacacggccatatattattgtgccaaggagcctcttaaatatagcaatgaactactccgcccnaacaatccactggggcagggaaccctggtcaccgtctcctca	Hematology Division, University of Turin
TO40VG	IgG	tggttgggctttaaaggtgattcatggagaaatagaaaaattgagtgtgaatggataagagtgagagaaacagtggatacgtgtggcagtttctgaccaggttttctttttatttgcaggtgtccagtgtgaggtgcagctgttggagtctgggggaggcttggtccagcctggggggtccctaagactctcctgtgcagcctctggattcacctttatcgcctattccatggactgggtccgccaggctccagggaaggggctggagtgggtgtcatctcttgggcgttgtggtggtcacacatcctacccaggctccctgaagggccggttcaccatctccaacgacaattccttgaacacgctgtttctgcaaatgaacagcctgagagccgagga…	Hematology Division, University of Turin
TO41FG	IgA	gggggtccctgagactctcctgtgcagcctctggattcagttttagcagctatgtcatgacctgggtccgccaggctccagggaaggggctggagtgggtctcagctattagtggtagtggaagtgacacatactacgcggactccgtgaagggccggttcaccatctccagagacaattccaagaatacgttgtttctgcaaatgaacagcctgagagccgaggacacggccattttttactgtgggaaagatggttattgtggtggtgataactgctactccgtccccgcttacggtatggacgtctggggccaagggaccctggtcaccgtctcctcaggta	Hematology Division, University of Turin
TO45RG	IgG	tgggtccgccaggctccagggaaggggctggagtgggtctcaagtgtcagtggtgatggtgcgaccacttactacacagactccgtgaagggccggttcatcatctccagagacaattccaacaatacgttgtatttgcgaatgagcagtctgagagccgaggacacggccgtatattactgtgcgaaagtctccagtttcgacttttggagtggttatccctgctttgacttctggggccagggaaccctggtcaccgtctcctcaggta	Hematology Division, University of Turin
TO46IP	IgG	cctttggcagctatgccatgagttgggtccgccaggctccagggaaggggctggagtgggtctcaagtgttagcggtggtggtggaagcacacactacgcagactccgtgaagggccggttcaccatctccagagacaattccaagaacacactgtatctgcaaatgaacagcctgagagccgaggacgcggccgtatattactgtgcgaaacaggctaacgatatgttgactggttattatccctttgacttctggggccagggaaccctggtcaccgtctcctcaggta	Hematology Division, University of Turin
TO48BG	IgG	tatgccatgaactgggtccgccaggctccagggaaggggctggaatgggtctcatctattagtcccgctggcggtagcacatactacgcggactccgtgaagggccggttcaccatctccagagacaatggcaagagcacgctgtttctgcaaatggaccgcctgagagccgaggacacggccatatatttctgtgcgaaagatcgccgtggatacagctatggttttcttgacatctggggccagggaaccctggtcaccgtctcctcaggta	Hematology Division, University of Turin
TO49MR	IgG	cctttaccaaatatgccatgagctgggtccgccaggctccagggaagggactggagtgggtctcagctatcagtggtagtggtaccagtacatactacggtgactccgtgaagggccggttcaccatctccagagacaattccagcaacacattgtatctgcaattgaacagcctgagagccgaggacacggccgtatattactgtgcgaaagatccacatagcagtgcctggaactttgcctggttcgacccctggggccagggaaccctggtcaccgtctcctcaggta	Hematology Division, University of Turin
TO52ZG	IgG	accttcagtagttacactatgcactgggtccgccaggctcccggcaaggggctagagtggctgactgttatttcaaatgatggaagtaataaatactacgcagactccgtgaagggccgattcaccatctccagagacaattccaagaacacggtgtatctgcaaatgaacaccctgagagctgaggacacggctgtttattattgtgcgaggcccaatagtgggagcctccactggggccagggaaccctggtcaccgtctcctcaggt	Hematology Division, University of Turin
TO54GG	IgG	cctcctgtacctccagtagttatgctatgaactgggtccgccaggctccaggccaggggctggagtgggtggcagttatttcagatgatggaactaatacatactacgcagactccgtgaggggccgattcaccatctccagaggcaattccaagtactcgctgcttctgcacatgaacagcctgagaggtgaggacactactgtgtactattgtgcaaggtacgacggtgaccacgtaagacgtcaatttaattgttggggcgagggaaccctggccaccgtctcctcaggtaagg	Hematology Division, University of Turin
TO55PB	IgG	caggtgcagctggtggagtctgggggaggcgtggtccagcctgggaggtccctgagctctcctgtgcagcctctggattcaccttcagtagctatggcatgcactgggtccgccaggctccaggcaaggggctggagtgggtggcactaatatcatctgatggaaataagaaggtctatacagactccgtgaagggccgattcaccatctccagagacagtgccaagaacacggtgaacctgcaaatgaacagcctgagagttgaggagacggccatttactactgtgcgagagggaatactgtgataggaggggttgaagttcttgaacacgagagcaactggttcgacccctggggccagggaaccctggtcaccgtctcctca	Hematology Division, University of Turin
TO56CL	IgG	caggtgcagctggtggagtctgggggaggcgtggtccagcctgggaggtccctgagactctcctgtgcagcctctggattcaccttcagtagctatggcatgcactgggtccgccaggctccaggcaagggcttggagtggatggcccgaatatcatttaatggaactcatgaagactattcagagtccgtgaagggccgattcaccatctccagagacaatgccaacaacaccctgtttctccaaatgaacagcctgagaagtgacgacacggctgtttattatactgcgaaagatcgaaggttcagggaggtatcaagattctactttgactactggggccagggaaccctggtcaccgtctcctcag	Hematology Division, University of Turin
TO59GE	IgA	tatggaatgcactgggtccgccaggctccaggcaaggggctggagtgggtggcagttatatcacatgatggaagaagtcaaaattgcgcagactccgtgaagggtcgattcaccatctccagagacaattccgagaactcgctgtttcttcaaatggacagcctgagaagtgaggacacggctatgtattactgtgcgagatccccccccggctggctgtactattttgactactggggccagggaaccctggtcaccgtctcctcaggta	Hematology Division, University of Turin
TO62IV	IgA	tgcactgggtccgccaggctccaggcaaggggctggagtgggtggcatatatatcctttgatggaactaataaatattctgcagactccgtgaagggccggttcaccatctccagagacaactccaagaacaccctgtatctgcaattgaacagcctgacaagtgaggacacggctgcgtattactgtgcgaaggatgatggtcccgaggatatgggcctctttgactactggggccacggaaccctggtcaccgtctcctcaggta	Hematology Division, University of Turin
TO65BG	IgG	caggtgcagctggtggagtctgggggaggcgtggtccagcctgggaggtccctgagactctcctgtgcagcctctggattcaccttcagtagctatggcatgcactgggtccgccaggctccaggcaaggggctggagtgggtggcagttatatcacatgatgccactaatagattctatgcagactccgtgatgggccgattcaccatctccagagacaactccaagaacacactgtatctccagatggactccctgagacctgaggactcggctgtctattactgtgcgggtctgcagcagctagtgtctcactctgactactggggccagggaaccctggtcaccgtctcctca	Hematology Division, University of Turin
TO68EI	IgG	tatgctatgttctgggtccgccaggctccaggcaaggggctggagtgggtggcaattacagcatttgatgaaaccaatatatactactcagactccgtgaagggccggttcaccatctccagagacaattccaagaacacactgtatctgcagatgaacagcctgggacctgacgacacggctatgtattactgtgtgagagtgggtgggtcggacttgtcctccctcatctttgactactggggccagggaaccctggtcaccgtctcctcagg	Hematology Division, University of Turin
TO6ZL	IgG	gtctcctgcaaggcttctggagtccccttcaacaactatggtattagttgggtgcgacaggcccctggacaagggcttgagtggttgggagggatcgtccctatctttggaacaccaaactacgcagagaacttccaggacagactcaagatcaccgccgacgaacccacgaccacagccttcatggaactgagcaggctgacatctgaggacacggccgtctatttctgtgcgagagatcgccccaatgacttcgttagggggaattatcgtcatggcgtagcctggccctacgggatggatgtctggggccaagggaccctggt	Hematology Division, University of Turin
TO72AB	IgG	caggtgcagctggtggagtctgggggaggcgtggtccagcctgggaggtccctgagactctcctgtgcagcgtctggattcaccttcagtagctatggcatgcactgggtccgccaggctccaggcaaggggctggagtgggtggcagttatatggtatgatggaagtaataaatactatgaagactccgtgaagggccgattcaccatctccagagacatttccaagaacacgctgtatttgcaaatggacagcctgagagtcgaggacacggctgtgtattactgtgcgagggattccacgaggggaggccaagtgggaggtattcagttttactactatggtatggacgtctggggccaagggaccacggtcaccgtcaggagt	Hematology Division, University of Turin
TO76C	IgA	caggtgcagctggtggagtctgggggaggcgtggtccagcctgggaggtccctgagactctcctgtggagcgtctggattcacgtttagtcactatgccatgcactgggtccgccaggctccagggcaggggctggagtgggtggcacttctgtggtatgatggaagtaatccatactatgcagactccgtgacgggccgattcaccatctccagagacaattcccagaatacactatatctggagatgagcagcctgagagccgaggacacaggtgtatattactgtgcaagaggacatagtacgagccactattactttgacgcctggggccagggaaccctggtcaccgtctcctca	Hematology Division, University of Turin
TO82BA	IgA	caggtgcagctggtggagtctggggga...ggcgtggtccagcctgggaggtccctgagactctcctgtgcagcgtctggattcaccttcagtagctatggcatgaactgggtccgccaggctccaggcaaggggctggagtgggtggcacttatttggtatgatggaactaggaaatactatgcagactccgtgaagggccgattcaccatctccagagacaattccaagaacacggtgtatctgcaaatgaacagcctgagagtcgaggacacggccttatattattgcgcgagagaacacggaatggccgttgactactggggccagggaaccctggtcaccgtctcctca	Hematology Division, University of Turin
TO89MP	IgG	tgaattgggtccgccaggctccagggaaggggctggagtggatttcatacattactagcagtaatcatatcatacactatgcagactctgcgaagggccgattcaccatctccagagacaatgccaagaattcactgtatctggaaatgaccagcctgagagtcgacgacacggctgtgtactattgtgtgagggccgggactccgggccttgacaactggttcgacccctggggccagggaaccctggtcaccgtctcctcaggta	Hematology Division, University of Turin
TO92SA	IgG	gggggtccctgagactctcctgttcagcctctggattcaccttcagcaactatggaatgtactgggtccgccaggctccagggaagggactggaatatgtttcagccattagtactaatgggcgtaccacatactatgcagactccgtgaagggcagattcaccatctccagagacaattccaagtacgctctgtatcttcagatgaccagtctgagagttgacgacacggctgtctattattgtgtgaagggtacgagcagttcgtcggaaccctttgactactggggccagggaaccctggtcaccgtctcctcaggta	Hematology Division, University of Turin
TO94WH	IgG	ctctgtataccttcagtagttatgctatgtactgggtccgccaggctccagggaagggactggaatatgtttcagctattagtagtaatgggggtagcacatattacgcagactccgtgaagggcagattcaccatctccagagacaattccaagaacactctgtatcttcaaatgagcagtctgagagctgaggacacggctgtgtattactgtgcgaaatactggggatggtggaggtactactttgactactggggccagggaaccctggtcaccgtctcctcaggtactc	Hematology Division, University of Turin
TO95TF	IgG	gaggtgcagctggtggagtctggggga...ggcttggtccagcctggggggtccctgagactctcctgtgcagcctctggattcacctttagtagctattggatgagctgggtccgccaggctccagggaaggggctggagtgggtggccaacataaagcaagatggaagtgacaaatactatgcagactctgcgaagggccgattcaccatctccagagacaacgccaagaactcactgtttctgcaaatgggcagcctgagagccgaggacacggctatatattattgtgcgagagaatctacgcgttttgacgactggggccagggaaccctggtcaccgtctcctcaggta	Hematology Division, University of Turin
TO96CP	IgG	gaggtgcagctggtggagtctgggggaggcttggtccagcctggggggtccctgagactctcctgtgcagcctctggattcaccttcactagatactggatgagttgggtccgccaggctccagggaaggggctggaatgggtggccaacattaaccaagatggaagtgaaaagtactatgtggactctgtgaagggccgattcaccatctccagagacaacgccaagaactcaatttatctgcaaatgaacagcctgagagtcgacgacacggctatattttactgtgcgagagagtttgcttatatagtgagtacgaaccgaactggttcgacctggggccaaggaaccctggtcaccgtctcctca	Hematology Division, University of Turin
TO98T	IgA	gaggtgcagctggtggagtccgggggaggcttagttcagcctggggggtccctgagactctcctgtgcagcctctggattcaccttcagtaactactggatgcactgggtccgccaagctccagggaaggggctggtgtgggtcgcacgtattaatcgtgatgggagtagtacaagttatgcggactccgtgaagggccgattcaccgtctccagagacaacgccagaaacactttgtatctgcagttgaacagtctgggaggcgaggacacggctgtatattattgtgcaaggcataacatgctggagcggactgaatctgggccagggaacctgggccagggaaccctggtcaccgtctcctcagggagtgcatccgcccaacccttttccccctcg…	Hematology Division, University of Turin
TOBEL	IgG	cagctgcagctgcaggagtcgggcccaggactggtgaagccttcggagaccctgtccctcacctgcactgtctctggtggctccatcactagttttagttattactggggctggatccgccagcccccagggaaggggctggagtggattgggagtatcttttatactgggaccacctactacaattcgtccctcaaggatcgagtcaccatatccgttgacacgtccaagaaccagttctccctgaagctgaactctctgaccgccgcagacacggctgtctattactgtgtgagaccatccatttgtggtggtgactgctattcgatttcggcctttgactactgggacccgggaaccctg	Hematology Division, University of Turin
TOGIO	IgG	caggtgcagctggtggagtctgggggaggcgtggtccagcctgggaggtccctgagactctcctgtgcagcctctggattcaccttcagtagctatggcatgcactgggtccgccaggcctccggcaaggggctggagtgggtggcagttattttatatgatggaagtgaaaactactatggagactccgtgaagggtcgattcagcatctccagagacaattccaacaacacactgtatctgcaaatgaacagcctgagagttgaggacacggctgtgtattactgtgcgagagatcgcccttatgacgatattttgactggttactttgacttctggggccagggaaccctggtcaccgtctcctcag	Hematology Division, University of Turin
TOGR	IgA	gaggtgcagctggtggagtctgggggaggcttggtacagcctggagggtccctgagactctcctgtgcagcctctggattcaccttcagtagttatgaaatgaactgggtccgccaggctccagggaaggggctggagtgggtttcatacattagtagtagtggtagtaccatatactacgcagactctgtgaagggccgattcaccatctccagagacaacgccaagaactcactgtatctgcaaatgaacagcctgagagccgaggacacggctgtttattactgtgcgagagggccgccccacagatcccgaacacatattgtggtggtgattgctatgagatttgactactggggccagggaaccctggtcaccgtctcctcag	Hematology Division, University of Turin
TORU	IgA	aaactcaggagtcgggcccaggactggtgaagccttcggagaccctgtccctcacctgcactgtctctggtgcctccgtcagtgattaccactggagctggatccggcagtccgccgggaagggactggagtggattgggcgtttctatatcagtgggagcaccaactacaacccctccctcaagagtcgcgtcaccatgtcagtagacacgtccaagaaccagttctccctgaaactgagctctgtgaccgccgcggacacggccgtatattactgtgtgagagatataggcgggagcagctcgtccttctttgactactggggc	Hematology Division, University of Turin

## Sheet: Supplemental Table 14
Supplemental Table 14. Collection of 74 MM sequences from IMGT/LIGM-DB public database.
Sequence accession number	Isotype	Sequence	Authors	Title	Journal
AJ305229	IgA	gaccctgtccctcacctgcgctgtctctggtgcctccgtcagcagtggaaattactactggagctggatccggcagcccccaggcaaggcactagagtggattgggtatatctattacactgggagcaccaacttcaacccctccctcaagagtcgagtcaccttttcagtagacacgtccaagaaccacttctccctgaagctgagttctgtgaccgctgcggacgcggccgtgtattactgtgcgagagttcttcacgatagcagtggctacttcccctttgaccactggggccagggagccctggtcaccgtctcctcagcatccccgaccagccccaaggtcttcccgctgagc	Guikema JE, Vellenga E, Bakkus MH, Bos NA.	Myeloma clonotypic B cells proliferate in respons to CD40 triggering but lack responsiveness to plasma cell differentiation signals in vitro	Unpublished
AJ305230	IgA	gaccatgtccttcacgtgcgctgtctctggcggctccatcaacagtggtggctactactggacttggatccgccagtccgcaggaaagggcctggagtggattggacacatctacaacagtgggagcccctactacaatccgaccttcaagagtcgagttaccatagaggcagacacgtccaagaaccaattctccctgaggttgagctctgtgactgccacggacacagccgttatttttgtgccaggcaaggcgtttatccgcttctagtctttgaccactggggcccgggaaccctggtcaccgtctcttcggcctccaccaagggcccatcggtcttccccctggcaccctcctccaagagcacctctgggggcacagcggccctgggctgcctg…	Guikema JE, Vellenga E, Bakkus MH, Bos NA.	Myeloma clonotypic B cells proliferate in respons to CD40 triggering but lack responsiveness to plasma cell differentiation signals in vitro	Unpublished
AJ305232	IgA	ggggtccctgagactctcctgtgcagcctctggattcaccttcgatagctttgcaatgcactgggtccgcctggctccagacaaggggctggagtgggtggcagttatatcatattctggaagcaataaatactacgtagactccgtgaagggccgattcaccatctccagagacaattccaagaacatgttgtatctgcaaatgaacagcctgagaggtgaggacacggctctctatttctgtgcgagagatcctatgatggctgtggctggttacctagactactggggccagggaaccctggtcaccgtctcctcagcatccccgaccagccccaaggtcttcccgctgagc	Guikema JE, Vellenga E, Bakkus MH, Bos NA.	Myeloma clonotypic B cells proliferate in respons to CD40 triggering but lack responsiveness to plasma cell differentiation signals in vitro	Unpublished
AJ309826	IgA	gggctgagctgggttttccttttggctattttaaaaggtgtccagggtgaagtgcagctggtggagtctgggggaggcctggtccagcctggcacgtccctgagactctcctgtgcagcctctggattcagcttttataaatcagccatgcactgggtccggcaagctccagggaagggcctggagtgggtctcagggattagtgggaatggtgatagtttaggctatgcggactctgtgaagggccgattcaccatctccagagacaacgccaagaactccctgtatttggaaatgaaaagtctgcgagttgaggacacggccttgtattactgtgcaaaagatgtcgccttcagtgtgtacgaagtgttctattactatggtggggacgtctggggc…	Guikema JE, Vellenga E, Bakkus MH, Bos NA.	Myeloma clonotypic B cells proliferate in respons to CD40 triggering but lack responsiveness to plasma cell differentiation signals in vitro	Unpublished
AJ536047	IgA	gaggtgcagctggtggagtctgggggaggcctggtccagccgggggggtcccttagactctcctgtacagtctctgggttcccctttggtaggtcttggatgagctgggtccgccaggctccagggaaaggcctggagtgggtggcctacataaatcaagatgacagtgaaaaatactctgtggactctgtaaagggccgattcaccatctccagagacaacgccaagaatacactgtatctgcaactgaccggcctgagagccgaggacacggctgtctactactgtgcgacccactttcatgctccacagctgtggtcgcgcgtcgaatcgccgggtgactactggggccagggaaccctggtcaccgtctcctca	Guikema JE, Vellenga E, Bakkus MH, Bos NA.	Myeloma clonotypic B cells proliferate in respons to CD40 triggering but lack responsiveness to plasma cell differentiation signals in vitro	Unpublished
DQ916278	IgA	caggtgcagttgcagcagtggggcgcaggactgttgaagccttcggagaccctgtccctcacctgcgctgtctatggtgggtccttcaatgacgactattggggctggatccgccagcccccagggaaggggctggagtggattggggagatcaatcatagtggaagcaccaacccgtccctcaagagtcgagtcaccatatcagtagacacgtccaagaaccagttctccctgaagctgaggtccgtcaccgccgcggacacggctatatattattgtgcgagaggcattagggaaagggacgacaataactacggagggacttactactattacgggatggacgtctggggccaagggaccacggtcaccgtctcctta	Froyland M, Thompson KM, Thorpe SJ, Sahota SS, Gedde-Dahl T, Bog	A VH4-34+ myeloma protein with weak autoreactivity	Haematologica 2007; 92:690-693
X79161	IgA	cagatcaccttgaaggagtctggtcctacgctggtgaaacccacacagaccctcactctgacctgcaccttttctgggttctcactcagcactcatggagcgggtgtgggctgggtccgtcagcccccaggaaaggccctggagtggcttgcactcatttattgggatgatgatgtgcgctacagcccatctctaaagcgcaggctcaccattaccaaggacacctccaaaaaccaggtggtcctgacagtgattgacatggaggctgtggacaccgccacatactattgtgtacacagacgtttcaccagtgactggaacctcgacgcttttgatgtctggggccaagggacattggtctccgtcctcttcggcgtccccgaccagccccaagg	Vescio RA, Cao J, Hong CH, Lee JC, Wu CH, Der Danielian M et al.	Myeloma Ig heavy chain V region sequences reveal prior antigenic selection and marked somatic mutation but no intraclonal diversity	J Immunol 1995; 155:2487-2497.
X79163	IgA	caggcgcagttggtggagtctgggggaggcgtagtccagcctgggaggtccctgagactctcttgtacagcgtctggactcttcttcagtaatcatggcatgcactgggtccgccaggctccaggcaaggggctggagtgggtggcagttatctcggatgatggaaatcacatacattatggagactccgtgaagggccgattcaccatctccagagacaattaccgggagacgttgtttttgcagatgaacaacctgagagtcgacgacacaggtctttattactgtgccagaagtgacggcagcctcgacccgtggggccagggaaccctggtcaccgtctccgcagcatccccgaccagccaaggggg	Vescio RA, Cao J, Hong CH, Lee JC, Wu CH, Der Danielian M et al.	Myeloma Ig heavy chain V region sequences reveal prior antigenic selection and marked somatic mutation but no intraclonal diversity	J Immunol 1995; 155:2487-2497.
X79172	IgA	caggtgcagctgctcgagtcgggcccaggactggtgaagccttcacagaccctgtccctcacctgcgctgtctctggtggctccatcagcagtagtaattattactggagctggatccgccagcacccagtgaagggcctcgagtggattgggtacatctattatagtggaaccacctactacaacccgtccctcaagagtcgagttaccatatcagtagacacgcctaagaaccagttctctctggagttgagctctgtgactgccgcggacacggccatatattactgtgcaagagtgagatttagtagcggtttttactttaaatttgactactggggccagggagccctggtcaccgtctcctcagcatccccgaccagccccaagg	Vescio RA, Cao J, Hong CH, Lee JC, Wu CH, Der Danielian M et al.	Myeloma Ig heavy chain V region sequences reveal prior antigenic selection and marked somatic mutation but no intraclonal diversity	J Immunol 1995; 155:2487-2497.
X79175	IgA	caggtgcagctgctcgagtcgggcccaggactggtgaacccgtcacagaccctgtccctcacgtgcactgtctctggtgtctccatcatcaatggtggttactattggagctggatccgccagcgcgcagggaagggcctggagtggattgggtatacctacaccagagggagcacctaccgcaacccgtccctcaacactggaatttccatatcaatagacacgtctatgaatcgcttctctctgaagctgacctctgtgactgccgcggacacggccgtatattactgtgcgacagccacaactttttatactgggtattcggggatggcctcctggggccagggagccctggtcatcgtctcctcggcatccccgaccagccccaagg	Vescio RA, Cao J, Hong CH, Lee JC, Wu CH, Der Danielian M et al.	Myeloma Ig heavy chain V region sequences reveal prior antigenic selection and marked somatic mutation but no intraclonal diversity	J Immunol 1995; 155:2487-2497.
X79176	IgA	caggtgcagctgctcgagtcgggcccaggactggtgaagccttcggggaccctgtccctcacctgcactgtctctggtggctctatcagcagtactcactggtggagttgggtccgccacgtcccggggaagggactggagtggattggggaaatctttcagagtgccgacaccaactacaacccgtccctcaagagtcgagtcaccatatccctggtcaagtccgagaaccagttctccctcaagatgacctctgtgaccgccgcggacacggccctgtattactgtgcgagaggcaggggtatagcggcaggtggtacactgcgcctcgacccctggggccagggaatcctggtcaccgtctcctcagcatccccgaccagccccaagg	Vescio RA, Cao J, Hong CH, Lee JC, Wu CH, Der Danielian M et al.	Myeloma Ig heavy chain V region sequences reveal prior antigenic selection and marked somatic mutation but no intraclonal diversity	J Immunol 1995; 155:2487-2497.
X79178	IgA	caggtgcagctgctcgagtcgggcccagggctggtgaggccttcggagaccctgtccctctcctgtctcatctctggtggctacgtcactacctatgactggagttggatccggcagtccccagggaagagaatggagtggattgcgtccatctataacagtggcaccaccagatacaacccctccctcgagagtcgagccatcatatcagccgacacgcctaaaaatcgattctctttgaggctgacctccgtgaccggggcagacacggccttctatttctgtgcgagagatgttagcggcagctttgacttctggggccagggaaccctggtcaccgtctcctcagcatccccgaccagccccaagg	Vescio RA, Cao J, Hong CH, Lee JC, Wu CH, Der Danielian M et al.	Myeloma Ig heavy chain V region sequences reveal prior antigenic selection and marked somatic mutation but no intraclonal diversity	J Immunol 1995; 155:2487-2497.
X79179	IgA	gaggtgcaactggtgcagtccggagcagtggtaaaaaagaccggggagtctctgaggatcgcctgtcagggttctggatacagctttaccagctactggatcagctgggtgcaccagatgcccgggaaaggcctggagtggatggcgaggattgaccctagtgactcttatatcaactacagcccgtccttccaaggccacgtcaccgtctcagctgacaagtccatcactactgcctacctgcagtgggacagcctgaaggcctcggacaccgccatgtattactgtgcgacgttctataccggtggggacttctggggccagggaaccctggtcaccgtctcctcagcatccccgaccagccccaagg	Vescio RA, Cao J, Hong CH, Lee JC, Wu CH, Der Danielian M et al.	Myeloma Ig heavy chain V region sequences reveal prior antigenic selection and marked somatic mutation but no intraclonal diversity	J Immunol 1995; 155:2487-2497.
X88806	IgA	gaggtgcaactggtggagtctgggggaggcctggtcgagcctggggggtccctgagactctcctgtgcgggcgctggattcaccttcagtagatatggcttgaattgggtccgcccagctccagggaaggggctggagtgggtctcatccattagtactagtagtagttacatttactatgcagcctcagtgaagggccgattcaccatctccagagacaacgccaggaactcactgtctctgcaaatgaacagcctgcgagccgaggacacggctgtgtattactgtgcgaggtccactagagatggctacagtgtcaacggagaagcttttgatatgtggggccaagggacaatggtcaccgtctcctca	Sahota SS, Leo R, Hamblin TJ, Stevenson FK.	Ig VH gene mutational patterns indicate different tumor cell status in human myeloma and monoclonal gammopathy of undetermined significance	Blood 1996; 87:746-755.
X88813	IgA	caggtgcagctggtggagtctgggggaggcgtggtccagcctgggaggtccctgagactctcctgtgcggcctctggattcacgttcagtagttttggcatgcactgggtccgccaggctccaggcaaggggctggagtgggtggcaactatagcatttcatggagatattaaattttatgcagactctgtgaggggccgattcaccatctccagagacaattccaacaacacactgtatctacaaatgaacagtctgagagtcgacgacacggctgcttattactgtgcgaaagactgcagggactggggaggacccgctcagtttggccactggggcaagggaaccctggtcaccgtctcccca	Sahota SS, Leo R, Hamblin TJ, Stevenson FK.	Ig VH gene mutational patterns indicate different tumor cell status in human myeloma and monoclonal gammopathy of undetermined significance	Blood 1996; 87:746-755.
X95660	IgA	gaaacacctgtggttcttcctcctgctggtggcggctcccagagggtcctgtcccagctgcagttgcaggagtcgggcccaggactggtgaaggcttcggagactctgtccctaagttgcactgtttccggtggctccatcggcagaggcagttactactgggcctgggtccgccagtccccagggaaggggctggagtggattgggagtgtctattatactgggagcaccaactacagcccgtccctcagcagtcgaggcaccatttcagtggacacggccaaggaccagttctccctgaatttcaactctgtgaccgccgcggacacggccgtttattactgtgcgagggccgtcggtggtaaaaacccaatctttgagtactggggccagggaatc…	Bakkus MH, Heirman C, Van Riet I, Van Camp B, Thielemans,K.	Evidence that multiple myeloma Ig heavy chain VDJ genes contain somatic mutations but show no intraclonal variation	Blood 1992; 80:2326-2335
X95662	IgA	gttttccttgttgctgttttagaaggtgtccagtgtcaggtgcagctggtggagtcggggggaggcttggtacagcctggggggtccctgagactgtcctgtgtaggcactggatttacgttcagtgactacggagtgaactgggtccgccaggctccagggagggggccggagtggatttcatacattagtggaacgcacaataccatattctacgcagtcgctgtgaagggccgattcaccctctccagagacaatgtcaagaattcattgtatctgcaaatgaacaacctgagagtcgaggacacggctgtatatttctgtgcgagagtcgggagatactgtggtggcgactgttattctgatgcttttgatatgtggggccaagggacaatggtc…	Sahota SS, Leo R,	Evidence that multiple myeloma Ig heavy chain VDJ genes contain somatic mutations but show no intraclonal variation	Blood 1992; 80:2326-2336
Z70257	IgA	gaggtgcagttggtggagtctgggggaggcttggccgagccgggggggtccctgagactctcctgtgaggcctctggattcacttttagcaactattggatgcactgggtccgccaggctccaggaaaagggctggagtgggtggccaacataaagcaagatggacgtgagaaatactatatggactctctgaagggccgattcaccatctccagagacaacgccaagaactcagtgaatctccaaatcaacagcctgagaggcgaggacacggctgtctattactgtgcgagggatggcagctcttatgcccgcccctactggtacttcgatctctggggccgtggcaccctggtctctgtctcctca	Sahota SS, Leo R,	Myeloma VL gene sequences reveal somatic hypermutation with intraclonal homogeneity, and a role for VL in antigen selection	Unpublished
Z75557	IgA	gaggtgcagctggtggagtctgggggaggcttggtaaagcctggggggtcccttagactctcctgtgcagcctctggattcattttcagtaccggctggatgagttgggtccgccaggctccagggaaggggctggagtgggtcggccgcattaaaagcaaaactgatggtggcacaatagactacgctgaacccgtgaaaggcagattcaccatctcaagagatgattcaaaaaatacgctgtttctgcaaatgaacagcctgaaaaccgaggacacagccgtttattactgtaccacagcgctcacaaggtatttctttgatagcagtggttatccccactttgaccactggggccacggaaccctggtcaccgtctcctca	Sahota SS, Leo R,	Myeloma VL gene sequences reveal somatic hypermutation with intraclonal homogeneity, and a role for VL in antigen selection	Unpublished
AF459628	IgG	gctgtctctggttactccatcagtgataagtactggacctggatccggcaggccccagggaagggactggaatggattggatacatctattatactggaaccacacattacaatccctccctcaagagtcgagtcagtctctcggtcgacacgtccaaggaccagttctccctgagattgacctctctcaccgcagcggacacggccgtctatttttgtgcgagagttggtcggagagccggctggttcgttgccctctggggccacggaaccctggtcaccgtctcctca	Hansson L, Rabbani H, Fagerberg J, Osterborg A, Mellstedt H.	T-cell epitopes within the complementarity-determining and framework regions of the tumor-derived immunoglobulin heavy chain in multiple myeloma	Blood 2003; 101: 4930-4936.
AF459629	IgG	cctgcgctggtgaaagccacacagaccctcacactgacctgcaccttctctgggttctcactcagaactagagaaatgtgtgtgacctggatccgtcagcccccagggaaggccctggagtggctagcacgcattgattgggatgatgaaaaatactacagtacatctctgaagaccaggctcaccatctccaaggacacctccaaaaatcaggtggtccttacaatgaccaatatggaccctgtggacacagccacttattactgtgcacggatacaccgggataactactattacgctatggacgtctggggccaagggaccacggtcaccgtctcctcagcctccaccaagggcccatcggtcttccccctggcaccctcctccaagagcacctct…	Hansson L, Rabbani H, Fagerberg J, Osterborg A, Mellstedt H.	T-cell epitopes within the complementarity-determining and framework regions of the tumor-derived immunoglobulin heavy chain in multiple myeloma	Blood 2003; 101: 4930-4936.
AF459631	IgG	tgtgccatctccggggacagtgtctctagcaacagtgctgcttggaactggatcaggcagtccccatcgacaggccttgagtggctgggaaggacatactacagggccaagtggtacactgattattcagtatctgttaaaagtcgaataactatcaatgcagacccatccaagaaccagttctccctgcagctgcactctgtgactcccgaagacacgactgtgtactactgtgcaagggaggactggaactacgacgcatacttccttgactactggggccagggaatcctggtcaccgtctcctcagcctccaccaagggcccatcggtcttccccctggcaccctcctccaagagcacctctgggggcacagcggccctgggctgcctggtcaag…	Hansson L, Rabbani H, Fagerberg J, Osterborg A, Mellstedt H.	T-cell epitopes within the complementarity-determining and framework regions of the tumor-derived immunoglobulin heavy chain in multiple myeloma	Blood 2003; 101: 4930-4936.
AF459632	IgG	gaggtgcagctggtggagtctgggggaggcttggtacagccagggcggtccctgagactctcctgtacagcctctggattcacgtttggtgattatgttatgaactgggtccgccaggctccagggaaggggctggagtgggtaggttacattagaagcaaaacttttggtgggacaacagaatacgccgcgtctgtgaaaggcagattcaccatctcaagagatgattccaaaagcatcgcctacctgcaaatgaacagcctgaaaaccgaggacacagccctgtattactgtactagagatcatcatcgtttggagtggttatccttccactactacggtatggacgtctggggccaagggaccacggtcaccgtctcctca	Hansson L, Rabbani H, Fagerberg J, Osterborg A, Mellstedt H.	T-cell epitopes within the complementarity-determining and framework regions of the tumor-derived immunoglobulin heavy chain in multiple myeloma	Blood 2003; 101: 4930-4936.
AJ007438	IgG	gtctgggcctgaggtgaagcagcctggggcctcagtgaaggtctcctgcaaggcgtctggttacacgttcaccggctactatgtccactgggtgcgacaggcccctgggcaagggcttgagtggatgggatggaacagccctaacagtggcggcgcaaactttgcacagaagtttcagtacagggtcaccatgaccagggacacctcaaaaagtacagcctacctggaattgagcagcctgagatcagacgacacggccgtctattattgtgcgagaggaggcgggggggcatcagctggtatgcttgactggtggggccagggaacccaggtcaccgtctcctcagc	Guikema JE, Vellenga E, Veeneman JM, Hovenga S, Bakkus MH, Klip	Multiple myeloma related cells in patients undergoing autologous peripheral blood stem cell transplantation	Br. J. Haematol.1999; 104:748-754.
AJ007439	IgG	ggggtccctgagactccctgtgcagcctctgaattcaccattagaggctatgccatgagctggatccgccagactccagggaaggggctggagtgggtctcaactattactgctggtggtgattacacatactatacagactccgtgaggggccggttcaccattccccgagacgattccgagaacactttgtatctgcaaatcaacaacctgagagccgaggacacggccctatattactgtgcggatgggggccctaatagtggctggtctcttgagtactggggccacccaacc	Guikema JE, Vellenga E, Veeneman JM, Hovenga S, Bakkus MH, Klip	Multiple myeloma related cells in patients undergoing autologous peripheral blood stem cell transplantation	Br. J. Haematol.1999; 104:748-754.
AJ007441	IgG	ccctgtgcagcctcgggattaaccttcaatgactatagcatgcactgggtccgccaggctccaggacaggggctggaatggctttcatacattagcgctcgtagtacttccatctattatgcagactctgtgagaggccgattcaccatctccagagacaacgccaagaattcactatatttgcagatgagtggcctgagagccgaggacacggctgtttattactgtgtgagagatcaagagcggagattttcgagtggttattttggaggggtttttgactactggggccagggatccctggtcaccgtctcctcagcc	Guikema JE, Vellenga E, Veeneman JM, Hovenga S, Bakkus MH, Klip	Multiple myeloma related cells in patients undergoing autologous peripheral blood stem cell transplantation	Br. J. Haematol.1999; 104:748-754.
AJ007442	IgG	ggcaaccctctggattcaccctttcactagtactggatgcactgggtccgccaagctccagggaagggactggtgtggctttcacgaattaatgatgatgggagtagcagaagttacgcggactccgtgaagggccgattcaccatctccagagacaacgccaagaacacactgtttctggaaatgaatagtctgagagccgaggagacggctgtatattactgtgcaagaggaagctcatactccaccgggagctcccgtgatgcttttgatctctggggccgggggacattggtcaccgtctcttcagct	Guikema JE, Vellenga E, Veeneman JM, Hovenga S, Bakkus MH, Klip	Multiple myeloma related cells in patients undergoing autologous peripheral blood stem cell transplantation	Br. J. Haematol.1999; 104:748-754.
AJ007443	IgG	agcctggcaggtccctgagactctcctgtgcagcctctggattcacgtttgatgatcacgccattcactgggtccggcaagctccagggaagggcctggagtgggtctcgggtatcagttggaatggtgataagatggcctatgcagactctgtgaagggccgattcaccatctccagagacaaagccaagaagtccgtggatttggagatgagaagtctgagacctgaggacacggccctgtatcattgtgcaaaagatatcgggtccctcggaatagatccatttgattactggggccggggaaccctggtcaccgtctcctcagc	Guikema JE, Vellenga E, Veeneman JM, Hovenga S, Bakkus MH, Klip	Multiple myeloma related cells in patients undergoing autologous peripheral blood stem cell transplantation	Br. J. Haematol.1999; 104:748-754.
AJ007444	IgG	gtggagtctgggggaggcttggtccagcctgggatgtccctgagagtctcctgtacaggctctggattccccttcagtgcttatgctctgcactgggtccgccagcctccaggcaaggggctggagtgggtggccttcattggacatgatggtggcgttaaatattccgcagactccctggagggccgattcaccgtctccagagacaattccaagaatactgtgtatctgcacatgaacatcatgagagctgaggacacggctgtatattactgtgtgagagcccggatctccgaatctagcaacagctgcggtctccgctattactttgacttctggggccagggaaccctggtcaccgtctcctca	Guikema JE, Vellenga E, Veeneman JM, Hovenga S, Bakkus MH, Klip	Multiple myeloma related cells in patients undergoing autologous peripheral blood stem cell transplantation	Br. J. Haematol.1999; 104:748-754.
AJ305228	IgG	ggggtccctgagactctcctgtgcagcctctgaattcacttttgacaattatgccatgagctgggtccgccaggctccagggaaggggctggagtgggtcgcaactatcagcggcagtggtgattataccttcggcgcggactccgtgaagggccggttcaccatctccagagacaattccaagaacacgctgtatcttcaaatgcacagcctgagaggcgctgacacggccctatatttctgtgcgaaagatctcgcccgtcacctggtacggggaaaggatgatgcttttgacctgtggggccaagggacaatggtcaccgtctcttcagcctccaccaagggcccatcggtcttccccctggcaccctcctccaagagcacctctggggcacagcg…	Guikema JE, Vellenga E, Bakkus MH, Bos NA.	Myeloma clonotypic B cells proliferate in respons to CD40 triggering but lack responsiveness to plasma cell differentiation signals in vitro	Unpublished
AJ305231	IgG	cctcagtgaaggtttcctgcaaggcttctggaggcaacctcaggacttatgctatcagctggctgcgacaggcccctggacaagggcctgagtggatgggaggaatcatccctgtctttgagacagcagactacgcacagaagttccagggcagggtcacatttaccgcggacgaatccaccagcacagcctacatggagctgatcagcctgagatctgaggacacggccgtctattattgtgccttccgagatgggacctacttcgatgcttttgatatctggggccaagggacaatggtcaccgtctcttcagcttccaccaagggcccatccgtcttccccctggcgccctgctccaggagcacctccgagagcacagcggccctgggctgcctgt…	Guikema JE, Vellenga E, Bakkus MH, Bos NA.	Myeloma clonotypic B cells proliferate in respons to CD40 triggering but lack responsiveness to plasma cell differentiation signals in vitro	Unpublished
AJ309825	IgG	gggctgagctgggttttccttgttgctattttagaaggtgtccagtgtgaggtgcaactagtggagtctgggggaggcctggtcaagcctggggggtccctgagactctcctgtgcagcctctggattcaccttcagcagtcataacatgaactgggtccgccaggctccagggaaggggctggagtgggtcgcatccattagtagtagtggtaattatatatattatggagactcagtgaagggccgattcaccatctccagagacaacggcaagaagtcactgtatctgaaaatgaacagcctgagagccgaggacacggctgtctattactgtgcaagagattcaactggaactagtgtggggtggttcgacccctggggccagggaaccctggtc…	Guikema JE, Vellenga E, Bakkus MH, Bos NA.	Myeloma clonotypic B cells proliferate in respons to CD40 triggering but lack responsiveness to plasma cell differentiation signals in vitro	Unpublished
AJ316217	IgG	gaccctgtccctcacctgcgctgtctctggtgactccggcaacagtggtaatttctattggacctggatccgccagcacccggggaagggcctggagtggattgggaacatcgattacagtgggagcgccaactacaacccgtccctcgcgagtcgaagtaccatttctttagacacgtctgacacccagttctccctgaagctgcagtctgtgacggccgcggacgcggccgtctattactgtgccagagaagtcactttttactatgatactgttggttacggcgtctttgatgtctggggccaagggacaaaggtcatcgtctcttcagcctccaccaagggcccatcggtcttccccctggcaccctcctccaagagcacctctgggggcacagc…	Guikema JEJ, Vellenga E, Hovenga S, Conradie JJ, Smit JW, Verspi	CD27 is heterogeneously expressed on monoclonal plasma cells from multiple myeloma patients and inhibits dexamethasone induced apoptosis	Unpublished
AJ536051	IgG	cagctgcagctgcaggagtccggctcaggactggtgaggccttcacagaccctgtccctcacctgcactgtctctggtggctccatcagcagtggtggttactcctggacttggatccggcagccaccagggaagggcctggagtggattgggtacatttatcctagtgggagcacctactatagcccgtccctcaagagtcgagtcaccatatcagtggacaggtccaaggaccagttctccctgaacctgacctctgtgaccgccgcggacacggccgtgtatttctgtgccagagcctctatgtctccccgttactttgaccactggggccagggagccctggtcaccgtctcctca	Zojer N, Ludwig H, Fieg lM, Stevenson FK, Sahota SS.	Patterns of somatic mutations in VH genes reveal pathways of clonal transformation from MGUS to multiple myeloma	Blood 2003; 101: 4137-4139.
AY180383	IgG	aagacgggggagtctctgaagatctcctgtaaggcttctggatacacctttaccacttattggatcggctgggttcgccagatgcccggaaaaggcctggagtggatggggatcatttatcctggtgactctgataccagatacagcccgtccttccaaggccaggtcaccatcacagccgacaagcccagcaacaccaaggtactacagtggagtagcctgaaggcctcggacaccgccatgtattactgtgcgaaactctttagcagtggccgtgaagagggtgcttttgatttctggggccaggggacaatggtcaccgtctcttcagcctccaccaagggcccatcggtcttcccc	Sze DM, Brown RD, Yang S, Gibson J, Ho J, Fazekas de St Groth B	Functional significance of predicted high affinity class I-restricted multiple myeloma idiotype peptide epitopes	Unpublished
AY180384	IgG	ctggtgaagccttcggagaccctgtccctcacctgctctgtctctaatggctccatgactaattacttctggaattggatccggcagccccccgggaaggacttacaatggattggttatatgttcgacagtgggacccacacctaccacccctccctcaggggtcgagtcaccatgtcagttgaccatgccaaaaaccgcttctcccttacgttgacttcactgaccgctgcagacacggccgtctactactgtgcgtcccaatcggcgacagctaccacggtctactttgacaactggggcccgggaatcctggtcaccgtgtcctcagcctccaccaagggcccatcggtcttccccctggcaccctcctccaagagcacctctgggggcacagcg…	Sze DM, Brown RD, Yang S, Gibson J, Ho J, Fazekas de St Groth B	Functional significance of predicted high affinity class I-restricted multiple myeloma idiotype peptide epitopes	Unpublished
AY180387	IgG	ggaggcgtggtccagcctgggaggtccctgagactctcctgtgcagcctctggattccccttcagcagctatgcaatgcactgggtccgccaggctccaggcaaggggctggactgggtggcatttatatcgaaggatggagactatgaccactactcagactccgtgaggggccgcttcaccatttccagagacaatcccacgaacacgctgtttctgcaaatgaacagcctgagaggagaagacacggctatttattactgttcgactataactggtgatccttactggggccagggaaccctggtcaccgtctcctcagcctccaccaagggcccatcggtcttccccctggcaccctcctccaagagcacctctgggggcacagcggccctgggc…	Sze DM, Brown RD, Yang S, Gibson J, Ho J, Fazekas de St Groth B	Functional significance of predicted high affinity class I-restricted multiple myeloma idiotype peptide epitopes	Unpublished
AY180388	IgG	ggggggtccctgagactctcctgtgcagcctctggattcacccttgatgattttgccatgcactgggtccgtcaagctccagggaagggtctggagtgggtctctcttattagtggggatggtgttatgacatcctatgcagactctgtgaagggccgattcaccatctccagagacaactccaaaaactccctgtatctgcaaatgaacagtctcagaactgaggactccgccttatattactgtgcaattctatccgttgtgagtggcagccggaccattgactcctggggccagggaagcctggtcaccgtctcctcagcctccaccaagggcccatcggtcttccccctggcaccctcctccaagagcacctctgggggcaca	Sze DM, Brown RD, Yang S, Gibson J, Ho J, Fazekas de St Groth B	Functional significance of predicted high affinity class I-restricted multiple myeloma idiotype peptide epitopes	Unpublished
X79158	IgG	caggtccacctggtacagtctggggctgaggtgaagaagcctggggcctcagtgaaggtctcctgcagggttcccggatacaccctcactgatttttccttccactgggtgcgacagcctcctggaaaagctcttgagtggatgggaggttttgatcctgaaaaggctgaaacagtgtacgcacagaagttccagggcagagtcaccatgaccgaggacacatctacagacacagcctacatggagccggtcagcctgagatctgacgacacggccgtctattactgtgcaacagacttggggtgggaggctagactctggggccagggaacccaggtcaccgtctcctcagcctccaccaagggcccatcggtcttccccctggcaccctcctccaag…	Vescio RA, Cao J, Hong CH, Lee JC, Wu CH, Der Danielian M et al.	Myeloma Ig heavy chain V region sequences reveal prior antigenic selection and marked somatic mutation but no intraclonal diversity	J Immunol 1995; 155:2487-2497.
X79159	IgG	caggtgcagttggtgcagtctggggctgaggtggagaagcctggggcctcagtgaaggtttcctgcaaggcttctggatacaccttcaccaactactatttgcactgggtgcgacaggcccctggacaagggcttgagtggatgggaataatcaaccctggtgctgggaccacaagctacgcacagaagttccacggcagagtcaccatgagcagggacacatccacgagcacagtatacatggaactgaccagcctgagatctgaggacacggccgtctatttttgtgtccgtgagagcctgcctaattacgatcttttgaatggctatcataattggttcgacccctggggccagggtaccctggtcgtcgtctcctcagcctccaccaagggccca…	Vescio RA, Cao J, Hong CH, Lee JC, Wu CH, Der Danielian M et al.	Myeloma Ig heavy chain V region sequences reveal prior antigenic selection and marked somatic mutation but no intraclonal diversity	J Immunol 1995; 155:2487-2497.
X79160	IgG	caggtcaccttgagggagtctggtcctgcgctggtgaaacccacacagaccctcacactgacctgcaccttctctgggttctcactcaacactgatggaatgtgtgtgagctggatccgtcaacccccagggaaggccctggagtggcttgcaggcattgattgggatgatgataaattctacaccacatctctgaagaccaggctcaccatctccaaggccacctccaaaaaccaggtggtccttacaatgaccaacatggaccctgtggacacagccacatattactgtgcacggcttatttgtggtgcctggtactcgattgtgccttatcaggactactggggccagggtgtcctggtcaccgtctcctcagcctccaccaagggcccatcggtc…	Vescio RA, Cao J, Hong CH, Lee JC, Wu CH, Der Danielian M et al.	Myeloma Ig heavy chain V region sequences reveal prior antigenic selection and marked somatic mutation but no intraclonal diversity	J Immunol 1995; 155:2487-2497.
X79162	IgG	gaggtgccgctgctggagtctgggggaggcttggtacagccgggggagtccctgagagtctcctgtctagcctctggattcagttttagtaaatttgccatgagctgggtccgccaggctccagggaaggggctggagtgggtctcaggtattggtggtattggtaataggatttactacgcagactccgtgaggggccggttcaccatctccagagacaattccaagaatacactgtatctggaaatgaacagcctgagagccgacgacacggccgtatattactgtgcgaaatcaggatactgtgggagtcccagttgttacagttattattactacggtttggacgtctggggcctagggaccacggtcaccgtctcctcagcttccaccaagggc…	Vescio RA, Cao J, Hong CH, Lee JC, Wu CH, Der Danielian M et al.	Myeloma Ig heavy chain V region sequences reveal prior antigenic selection and marked somatic mutation but no intraclonal diversity	J Immunol 1995; 155:2487-2497.
X79165	IgG	caggtgcagctgctcgagtcggggggaggcttggtaaagcctggggggtcccttagactctcctgtacagcctctggattcaatttcattaacgcctggatgacctgggtccgccaggctccagggaaggggctggagtgggttggccgtattgaaagtaatactgatggtgggacaacagactaccgtgcacccatgaaaggcagattcaccatctcaagagatgattcagaaaacacgctgtatttgcaaattaacagcctgaagaccgaggacacagccgtgtattactgtaccacagggcagtattatcacgatagtgctggtgattactactcacccgctgagttcttccaacactggggccagggcaccctggtcaccgtctcctcagcctcc…	Vescio RA, Cao J, Hong CH, Lee JC, Wu CH, Der Danielian M et al.	Myeloma Ig heavy chain V region sequences reveal prior antigenic selection and marked somatic mutation but no intraclonal diversity	J Immunol 1995; 155:2487-2497.
X79166	IgG	gaagtgcacttggtggagtctgggggaggcttgcttcagcctggcaggtccctgagactctcctgtgcagcctctggattcttgtttgataattctgccatgcactgggtccggcaagctccagggaagggcctggagtgggtctcaggtgtcagttggaacggcggtggcGGGCCCataggctatgcggactgtgtgaagggccgattcaccatctccagagacgacgccaagagttccctgtatctgcaaatgaacagtctgagacctgaggacacggccttgtattattgtgttaagggggatataggagtggctgaattagaatatttccagcactggggccagggcaccctggtcatcgtctcctcagcctccaccaagggcccatcggtcttc…	Vescio RA, Cao J, Hong CH, Lee JC, Wu CH, Der Danielian M et al.	Myeloma Ig heavy chain V region sequences reveal prior antigenic selection and marked somatic mutation but no intraclonal diversity	J Immunol 1995; 155:2487-2497.
X79168	IgG	caggtgcagctgctcgagtcggggggaggcctggtcaggcggggggggtccctgagactctcctgtgtagggtctggattcacggtcgatagttataccttcaactgggtccgccaggctccagggaaggggctggagtgggtctcatcgattagtagtagaggtaactacatatactacgcagactcagtgaggggccgattcaccatctcccgggacaacgccaagagctcaatgtttctacaaatggacactttgagaggcgaagacacggctgtttattactgtgcgaggtcttggaggaagtggttcgacccctggggccagggaactctggtcatcgtctcctcagcctccaccaagggcccatcggtcttccccctggcaccctcctccaag…	Vescio RA, Cao J, Hong CH, Lee JC, Wu CH, Der Danielian M et al.	Myeloma Ig heavy chain V region sequences reveal prior antigenic selection and marked somatic mutation but no intraclonal diversity	J Immunol 1995; 155:2487-2497.
X79170	IgG	gaggtgcagctggtggaatctggggggggcttggtccagcctggggggtccctgagactctcctgtgcagcctctggattcaccttcagtaactatcttatgcactgggtccgccaggctccagggaagggactggaatatgtttcagctattagtagtaatgggggtagtacatactacgcagactctgtgaagggcagattcaccatatccagagacaattcgcagaacacgctgtatcttcaaatgagcagtctgagagctggcgacacgtctgtatattactgcgtgagccttaaatactttgacggtagtgtttatgctgctcctgtctggggccagggaaccctggtcgccgtctcctcagcctccaccaagggcccatc	Vescio RA, Cao J, Hong CH, Lee JC, Wu CH, Der Danielian M et al.	Myeloma Ig heavy chain V region sequences reveal prior antigenic selection and marked somatic mutation but no intraclonal diversity	J Immunol 1995; 155:2487-2497.
X79171	IgG	caggtgcacttggtggagtctgggggaggcgtggtccagcctgggaggtccctgagactctcctgtgcagcctctggaatcaccttcagtagatatggcatgcattgggtccgccaggctccaggcaaggggctggagtgggtggcagttatatcatatgatggaagtaataaatactatgcagactcggatgaaggccgattcaccatctccagagacagttccgagaacacgctgtatctgcgcatgaacagcctgagacctgaggacacggctgtatatttctgtgcgagaggaaataatgcctactactactacggcatggacgtctggggccaagggaccacggtcaccgtctcctcagcctccaccaagggcccatcg	Vescio RA, Cao J, Hong CH, Lee JC, Wu CH, Der Danielian M et al.	Myeloma Ig heavy chain V region sequences reveal prior antigenic selection and marked somatic mutation but no intraclonal diversity	J Immunol 1995; 155:2487-2497.
X79174	IgG	caggtgcagctgctcgagtcgggcccaagactggtgaagccttcggagaccctgtccctcacctgctctgtctctggtggctccatcagtgataacttttggagttggatccgacagcccccgggaaagggactggagtggattgggtgcatctattacagtgggagcaccgactataacccctccctcaagagtcgagtctccgtatctgtcgacacgcccaagaaccagttctccctgaagctgacctctgtcaccgctgcggacacggccgtctattactgtgcgcgaggaggaggtagcggtaattacaaggaaaaaattgacttctggggccagggaaacctggtcaccgtctcctcagcctccaccaagggcccatc	Vescio RA, Cao J, Hong CH, Lee JC, Wu CH, Der Danielian M et al.	Myeloma Ig heavy chain V region sequences reveal prior antigenic selection and marked somatic mutation but no intraclonal diversity	J Immunol 1995; 155:2487-2497.
X79177	IgG	caggtgcagctgctcgagtcgggcccaggactggtgaagccttcggagaccctgtccctcacctgcactgtctctggtggctccatcagtacttttagttactactggggctggatccgccagccagggaaggggctgcagtggattgggagcatctattatagtgagagcacctacttcaacccgtccctcaagagtcgggtcaccatctcaatagacacgtccaaaaaccagatcttcttgaggctgagctctgtgaccgccgcggacacggccgtttattactgtgcgagatttcccaatatagaagcagctggtacagctgactactggggccagggaaccctggtcaccgtctcctcagcctccaccaagggcccatc	Vescio RA, Cao J, Hong CH, Lee JC, Wu CH, Der Danielian M et al.	Myeloma Ig heavy chain V region sequences reveal prior antigenic selection and marked somatic mutation but no intraclonal diversity	J Immunol 1995; 155:2487-2497.
X79180	IgG	gaggggcaactggtgcagtctggagcagaggtgaaaaagccggggcagtctctgaagatctcctgtaagggttctggatataggttcaccagttactggatcggctgggtgcgccaggtgcccgggaaaggcctggagtgtctggggattattcatcctgttgactctgataccagatacagcccgtccttccaaggccaggtcaccttctcagccgacaagtccgtcagcaccgcctacctgcagtggagcagcctgaaggcctcggacaccgccatgtattactgtgcgagacaactggaggatgatgcttttgatatctggggccaagggacaatggtcaccgtctcctcagcctccaccaagggcccatcggtcttccccctggcaccctcctcca	Vescio RA, Cao J, Hong CH, Lee JC, Wu CH, Der Danielian M et al.	Myeloma Ig heavy chain V region sequences reveal prior antigenic selection and marked somatic mutation but no intraclonal diversity	J Immunol 1995; 155:2487-2497.
X79181	IgG	gaggtgcagctggtgcagtctggagcagaggtgaaaaagcccggggagtctctgaagatctcctgtaagggttctggatacaggttttcaaattactggatcggctgggtgccccagatgcccgggaagcggctggagtggatggggatcatctatcctggcgcctctgacagcagatacagtccgtccttccaaggccaggtcagcatctcagccgacaagtccatcaatacagcctacctgcagtggacgagtctgaaggcctcggacaccgccatgtattactgtgcgagacgtgagagtcctgggagtcccattgatgcttttgatatatggggccaagggacaatggtcaccgtctcctcagcctccaccaagggcccatcggtcttccccctg…	Vescio RA, Cao J, Hong CH, Lee JC, Wu CH, Der Danielian M et al.	Myeloma Ig heavy chain V region sequences reveal prior antigenic selection and marked somatic mutation but no intraclonal diversity	J Immunol 1995; 155:2487-2497.
X79182	IgG	ctggtacagttgcagcagtcaggtccaggactggtgaagcccgcgcagaccctctcactaatctgtgtcatctccggggacagtgtctcgagtaatactggttcttggaactggatcaggcagtccccatcgagaggccttgagtggctcgggaggacatactacaggtccaactggtatactgagtatggactatctgtgagaagtcgaataatcattgacgtggaaacagggaagaaccagttctccctccacctgaactctgtgactcccgaggacacggctatgtattactgttcaagagaccccgacagtctacgtggtgcttatgatttctggggaaaagggacattggtcaccgtctcttcagcctcctccaagagcacctctgggggc	Vescio RA, Cao J, Hong CH, Lee JC, Wu CH, Der Danielian M et al.	Myeloma Ig heavy chain V region sequences reveal prior antigenic selection and marked somatic mutation but no intraclonal diversity	J Immunol 1995; 155:2487-2497.
X84369	IgG	gaaatgcaactggtggaatttgggggtggcctgctacagcctggcagggccctgagactctcctgtgcagcctctggattcaggtttgatgattatgccatgcactgggtccggcaaactccagggaagggcctggagtgggtcgcaggtattagttggaatagtgacaccatagactatgcggactctgtgaagggccgattcaccatctccagagacaactccaagaactccctctatttgcaaatgaacagtctcagagctgaggacacggccttgtattactgtacaaaaagaaggggggtgacagacattgacccttttgatatctggggccaagggacaatggtcatcgtctcttcagcctccaccaagggcccatcggtcttccccctggcg…	Vescio RA, Cao J, Hong CH, Lee JC, Wu CH, Der Danielian M et al.	Myeloma Ig heavy chain V region sequences reveal prior antigenic selection and marked somatic mutation but no intraclonal diversity	J Immunol 1995; 155:2487-2497.
X84370	IgG	gaagtgcagttggtggagtctgggggaggcttggtgcagcctggcaggtccctgagactctcctgtgcagcctctggattcaagttccatgcttatgtcatgcactggatccggctagttccagggaagaacctagagtgggtctcaagtattacttcggatattgataaaaaagcctatatggactctgtgaagggccgcttcaccatatccagaacaacacccgaaagctccctatatctgcagatgaacagtctgatacctgatgacacttccctatattactgtgtcaaaagacttctcgctggtgcgggggtactctacttctttgactcctggggccagggaaccctggtcaccgtctcctcagcctccaccaagggcccatcggtcttcccc…	Cao J, Vescio RA, Hong CH, Kim A.	Identification of malignant cells in multiple myeloma bone narrow with immunoglobulin VH gene probe	Unpublished
X88807	IgG	cagactctggtgcagtctggagctgagatgaagaagcctggggcctcagtgaaggtctcctgcaaggcttctggttacagctttacgacccatgaaatcaactgggtgcgacaggcccccggacaagggcttgagtggatgggaaagatcagcccttacaatggcaacacaacctatgcacagaagttccagggcagagtcaccatgaccacagacaaatccacgaccacagcctacatggagttgaggagcctgagatctgacgacacggccgtctattactgtgcgagagatcagtcagtccttcgaataagaggtggcgttttaatcaactggggccagggaaccctggtcaccgtctcctca	Sahota SS, Leo R, Hamblin TJ, Stevenson FK.	Ig VH gene mutational patterns indicate different tumor cell status in human myeloma and monoclonal gammopathy of undetermined significance	Blood 1996; 87:746-755.
X88808	IgG	gaggtgcagctgttggagtctgggggaggcctggtacagcctggggggtccctgagactctcctgtgcagcctctggattcaccgttaataactatggcatgagttgggtccgccaggctccagggaaggggctggagtgggtctcaactattagtgctagtggtgttaccacatactacgcagactccgtgaagggccggttcacgtactccagagacacttccaagaacacgctgaatctgcaaatgaccagcctgagagccgaggacacggccgtatattactgtgcgaaagatctccgttcctatgatcctagtggttattacaatgatggttttgatatctggggccaagggacaatggtcaccgtctcttca	Sahota SS, Leo R, Hamblin TJ, Stevenson FK.	Ig VH gene mutational patterns indicate different tumor cell status in human myeloma and monoclonal gammopathy of undetermined significance	Blood 1996; 87:746-755.
X88809	IgG	gaggtgcagctgttggagtctgggggaggcttggtacagcctggggggtccctgagactctcctgtgcagcctctggattcaccttcagaaacactggcatgagctgggtccgccaggctccagggaaggggctggagtgggtctcagccataagtgggagtggaggcatcacaaacctcgcagactccgtgaagggccggttcagcatctccagagacaattccaagagcacgctgtatttgcaaatgaacagcctgagagccgaggacacggccatatattattgtgcgaaagattcgacatactattatgacagtaatggttacacggactggggccagggaaccctggtcaccgtctcctca	Sahota SS, Leo R, Hamblin TJ, Stevenson FK.	Ig VH gene mutational patterns indicate different tumor cell status in human myeloma and monoclonal gammopathy of undetermined significance	Blood 1996; 87:746-755.
X88810	IgG	caggtgcacctggtggagtctgggggcggcgtggtccagcctgggaggtccctgagactctcctgtgcagcctctggattcgccttcagtacctatggcatccactgggtccgccaggctccaggcaaggggctggagtgggtggcagtgatttcttatgatggagtttataaagattatgcagactccatgaagggccgattcaccatctccagagacaattccaagaacacgctctatctgcaaatgaacagcctgagacctgaggacacggctgtctattactgtgcgaaaaacctagacaactatggttcggggagttacttctacggtatggacgtctggggccaagggaccacggtctccgtctcctca	Sahota SS, Leo R, Hamblin TJ, Stevenson FK.	Ig VH gene mutational patterns indicate different tumor cell status in human myeloma and monoclonal gammopathy of undetermined significance	Blood 1996; 87:746-755.
X88811	IgG	caggtgcaactgatggagtctggcggaggcgttgtccagcctgggaggtccctgagactctcctgtgcagcctctggattcgcattcagtagttttggcatggactgggtccgtcagtctccgggcaacgggctggagtgggtggctggaatctcatatcacggaagtaacaaatactatgcagactctgtgaagggccgattcaccatctccagagacaattccaagaacacgctttatctgcaaatgaacagcctgagagctgaggacacggctgtctattactgtgcgaaagatccgaataaactggagccagggtactttgactcctggggcaagggaaccctggtcaccgtctcctca	Sahota SS, Leo R, Hamblin TJ, Stevenson FK.	Ig VH gene mutational patterns indicate different tumor cell status in human myeloma and monoclonal gammopathy of undetermined significance	Blood 1996; 87:746-755.
X88812	IgG	gaactacagctggtggagtctgggggagacttggtacagccagggcggtccctgagactctcctgcacaggctctggattcaactttggtgattatgctatgagctgggtccgacaggctccagggaaggggctggaatgggtaggttccattaaagacgaaggtaacggtgggacaacggagtatgccgcgtctgtgaaagggagattcatcatctcaagagatgattccaaaagcgtcgcctatctgcaaatgaacagcctgacaaccgcggacacagccgtgtattattgtacgttttttggaatatatgactattggggccagggaaccctggtcaccgtctcctca	Sahota SS, Leo R, Hamblin TJ, Stevenson FK.	Ig VH gene mutational patterns indicate different tumor cell status in human myeloma and monoclonal gammopathy of undetermined significance	Blood 1996; 87:746-755.
X88814	IgG	caggtccatttggtacagtctggggctgaggtgaagaagccgggggcctcactgaaggtctcctgcaaggtttccggatacaccctcactgaattatccatacactgggtgcgacaggctcctggaaaagggcttgagtggatgggaggttttgatcgtgaagatggtgaagcaatcaatgcgcagaagttccagggcagagtcaccatgaccgaggacacatctacagacacattttacatgaagctgagcagcctgagatctgaggacacggccgtctatttctgtgcagcgggagaggcattggattgtggtggtgattgcttttttgttgcctttaattactggggccagggaaccgtggtcaccatctcctcg	Sahota SS, Leo R, Hamblin TJ, Stevenson FK.	Ig VH gene mutational patterns indicate different tumor cell status in human myeloma and monoclonal gammopathy of undetermined significance	Blood 1996; 87:746-755.
X88815	IgG	cagatcaccttgaaggagtctggtccaacgctggtgaatcccacacagaccctcacgctgacatgcatcgtctctgggtcgtcactcagcgctaggggagtgggtgtgggctggctccgtcagcccccaggaaaggccctggagtggcttgcactcatttattgggatggtgataggcgctacagcccatctctggagggtagactcaccatcactaaggacacctccaaaaatcaggtggtccttacaatgaccaacatggagcctgtggacacagccacatactactgtgcacacagacactatcacgatttttggtttggttattatgactggttcgacccctggggcccgggaatcccggtcaccgtctcctca	Sahota SS, Leo R, Hamblin TJ, Stevenson FK.	Ig VH gene mutational patterns indicate different tumor cell status in human myeloma and monoclonal gammopathy of undetermined significance	Blood 1996; 87:746-755.
X88824	IgG	gaggtgcaactggtggagtccgggggaggcttagttcagcctggggggtccctgagactctcctgtgcagcctctggattcatcttcagaaattattggatgcactgggtccgccagggtccagggaagggactggagtgggtctcgcgtattaaaaacgatgggactgacacaacttacgcggactccgtgaagggccgattcaccatctccagagacaacgccaagaacacgctgcatctgcaaatgaccagtctgagagtcgaggatacggctctttattactgtgtaatcatcccgggatactgttccactaccagctgcgaaacattttactatatggacgcctggggcaaagggaccacggtcatcgtctcctca	Sahota SS, Leo R, Hamblin TJ, Stevenson FK.	Ig VH gene mutational patterns indicate different tumor cell status in human myeloma and monoclonal gammopathy of undetermined significance	Blood 1996; 87:746-755.
X88825	IgG	caggtgcagctggtggagtctgggggaggcttggtcaagcctggagggtccctgagactctcctgtgcagcctctggattcattttcagtgactactacatgaactggatccgccaggctccagggaaggggctggagtggatctcatatattagtggaagtagtactttcacaaactacccagactctgtgaagggccgattcaccatctccagagacaacgacaggaactctctgtatctgcaaatgagcagcctgagaagcgaagacacggctgtgtattactgtgcgagaggatctgcccccggaataggagcagccggcgacttctggggccagggaattctggtcaccgtctcctca	Sahota SS, Leo R, Hamblin TJ, Stevenson FK.	Ig VH gene mutational patterns indicate different tumor cell status in human myeloma and monoclonal gammopathy of undetermined significance	Blood 1996; 87:746-755.
X88842	IgG	caggtgcaactgcaggagtcgggcccaggactggtgaagccttcggagaccctgtccctcatctgcactgtctctggttattccatcagcagcggttactactggggctggatccggcagcccccagggaaggggctggagtggattggaaatatttatcataatgagaacacccattataacccgtccctcaagagtcggctcaccatgtcagtagacacgtccaagaaccagttctccctgaacctgagctctgtgaccgccgcagacacggccgtctattactgtgcgagacgcatgccggcagtggcctttgactactggggccagggaaccctggtcaccgtctcctca	Sahota SS, Leo R, Hamblin TJ, Stevenson FK.	Ig VH gene mutational patterns indicate different tumor cell status in human myeloma and monoclonal gammopathy of undetermined significance	Blood 1996; 87:746-755.
X95661	IgG	gttttccttgtggctcttttaaaaggtgtccagtgtgaggtgcaactgttggagtctgggggaggcttggtacagccgggggggtccctgagactctcctgtgcagcctctggattcacctttagcagctattccatgacctggctccgccaggctccagggaaggggctggagtgggtctcaagtattagtggtagtggcggtagcacattctacgcagactccgtgaagggccggttcaccatctccagagacaattccaaggacacactgtttctacaaatgaacagcctgagagccgaggacacggccttatattactgtgcgaattacgatttttggagtggttatcccttctactatggtatggacgtctcgggccaagggaccacggtcacc…	Bakkus MH, Heirman C, Van Riet I, Van Camp B, Thielemans,K.	Evidence that multiple myeloma Ig heavy chain VDJ genes contain somatic mutations but show no intraclonal variation	Blood 1992; 80:2326-2335
X98899	IgG	ggagtgcagctggtggagtctgggggaggcttggttcagcctggcaggtccctgagactctcctgtgcaggctctggattcacctctaatgattatgccatgcactgggtccggcaagctccagggaagggcctggagtgggcctcaggtattagttggaatagtgaaaccataggctatgcggactctgtgaagggccgattcaccatctccagagacaacgccaagaactccctgtatctgcaaatgaacagtctgagaactgaagacacggccttgtacttctgtgtaaaagatcaggctcggggatacagttatggttattggggcctctttgactactggggccagggaaccctggtcgccgtctcctcagcctccaccaagggcccatcggtc…	Leo R.	Direct submission	Unpublished
X98900	IgG	caggcgcaactggtggagtctgggggagacttggtcaaacctggagggtccctgagactctcctgtgtagcctctcgattcaccttcagggaccactacatgagctggattcgccaggctccagggaagggcctggagtgggtttcattcattagaagtagtggtagtgccactttctacgcagactcggtgaagggccgattcaccatctccagggacaacgacaagaatacactctatctgcaaatgaacagcctgagagtcgacgacacggccgtctattactgtgcgagagggcgatatagcacctcgccgaggacctttaacctctggggccacggaaccctggtcaccgtctcctcagcttccaccaagggc	Leo R.	Direct submission	Unpublished
X98901	IgG	gaagtgcagctggtgcagtccggagcagaggtgaaaaagcccggggagtctctgaggatctcctgtaagggttctggatacagctttaccaactactggatcagctgggtgcgccagatgcccgggaaaggcctggagtggatggggaagattggtcctattgactcttataccaactacagcccgtccttccaaggccacgtcaccatctcaactgacaagtccatcagcactgcctacctgcagtggagcagcctgaaggcctcggacaccgccatgtattactgtgcgagacatccgacatactatgattcggggagttattataactttgacttctggggccagggaaccctggtcaccgtctcctcagcctccaccaagggcccatcggtcttc…	Leo R.	Direct submission	Unpublished
X98902	IgG	ctggtgcagctggtggagtctgggggaggcgtggtccagcctgggaggtccctgagactctcctgtgcagcgtctggattcaccttcagtagctctggcatgcactgggtccgccaggctccaggcaagggactgcagtggatggtgtatatatcatctgatggaaacactaaatattatgcagactccgtgaagggccgattcaccatctccagagacaattccaggagcacgctgtttctgcaaatgaacagcctgagaggcgaggacacggctgtctattactgtgcgagagatccgggtcttgactactggggtcagggaaccctggtcaccgtctcctcagcctcc	Leo R.	Direct submission	Unpublished
X98903	IgG	caggtccagctggtgcaagctggggctgaggtgatgaagcctgggtcctcggtgaaggtctcctgtaaggcttctggaggcaccttcagcagctataatattagctgggtgctacaggcccctggacaagggcttgagtggatgggaacgatcgtccctatccttggtacaacaaactacgcacagaagtcccagggcagagtcaccattaccgcggacagatccacgagcacagcgtacatggagctgagcaacctgcgatctgaggacacggccgtctattattgtgcggtctattactttgatagtaatcgctatgactactggggccagggaaccctggttattgtctcctcagcctccaccaagggcccatcggtcttccccctg	Leo R.	Direct submission	Unpublished
Z70256	IgG	caggtcaccgtgaaggagtctggtcctgtgcaggtgaaacccacagagaccctcacgctgacctgcagcgtctctgggttctcactcagcgaaggtagaatgggtgtgagctggatccgtcagcccccagggaaggccctggagtggcttgcacacattttttcgagtgacgaaaaatccatcagttcatctctgagaagtcggctcaccatctccaaggacaattccaaaggccaggtggtccttaccatgaccaaggtggacccaacggacaccgccacatattattgtgtacgtgttgtgcagcgcctggtacccaaatatcactttgaccactggggccagggaaccctggtcaccgtctcctca	Sahota SS, Leo R,	Myeloma VL gene sequences reveal somatic hypermutation with intraclonal homogeneity, and a role for VL in antigen selection	Unpublished
Z75556	IgG	caggtgcaactgcaggagtcgggcccaggactggtgaagccttcggagaccctgtccctcacctgcactgtctctggtgtctccgtcagcaataatgcttactactggagctggatccggcagcccccagggaagggactggagtggattgggtttttctattacactgggcacaccaactacaacccctccctccagagccgagtcaccgcatcagttgacacgtccaagaatcagttatctctgaggctgacctctgtgaccgctgcggacacggccgtgtattactgtgcgagagggcggcagccagactactactacggtatggatgtctggggccaagggaccacgatcagcgtctcatca	Sahota SS, Leo R,	Myeloma VL gene sequences reveal somatic hypermutation with intraclonal homogeneity, and a role for VL in antigen selection	Unpublished
U07985	IgG	ctcgaggtgcagctggtggagtctgggggaggcctgctacagcctggcagggccctgagactctcctgtgcagcctctggattcaggtttgatgattatgccatgcactgggtccggcaaactccagggaagggcctggagtgggtcgcaggtattagttggaatagtgacaccatagactatgcggactctgtgaagggccgattcaccatctccagagacaacgccaagaactccctctatttgcaaatgaacagtctcagagctgaggacacggccttgtattactgtacaaaagaagggggggtgacagacattgacccttttgatatctggggccaagggacaatggtcatcgtctcttcagcctccaccaagggcccatcggtcttccccctg…	Watkins BA, Davis	V-Region and Class Specific RT-PCR Amplification of Human Immunoglobulin Heavy and Light Chain Genes from B-Cell Lines	Scand J Immunol 1995; 42:442-448.
